# Supplementary material for: Orchids reduce attachment of herbivorous snails with leaf trichomes
Source: PLoS One. 2023 Aug 18;18(8):e0285731. doi: 10.1371/journal.pone.0285731 (PMC10437931; doi:10.1371/journal.pone.0285731)
Supplement: S1 Table — (XLSX) [file pone.0285731.s001.xlsx]

## Sheet:  C.triplicata_S.octona
ADAXIAL-PERPENDICULAR
									Parallel to the surface (tangential)
Sample	Cycle duration (ms)	Radius at COM (mm)	Body mass (g)	Vertical body area (mm2)	Temp (°C)	Air pressure (Pa)	RPM	Angular velocity (rad/s)	RCF (g)	Acceleration (m/s^2)	Centrifugal force(N)	Velocity (m/s)	Reynolds number	Air density (kg/m3)	Air resistance (N)	% air resistance	Total tangential (N)	Safety FactoD	Average Safety Factor	Average	STDev	Average RCF	Average	STDev
1.1	127	29.5	0.07	22	20	101325	47.2441	49.4739	7.36047	72.2062	0.00505443	1.45948	452768	1.20408	2.82128e-05	0.558171	0.00505451	7.36058	5.15811	9.47967	0.275222	5.15804	9.47941	0.275213
1.2	175	24.5	0.07	22	20	101325	34.2857	35.9039	3.21944	31.5827	0.00221079	0.879646	272889	1.20408	1.02486e-05	0.463568	0.00221082	3.21948
1.3	149	27	0.07	22	20	101325	40.2685	42.169	4.8942	48.0121	0.00336085	1.13856	353212	1.20408	1.71698e-05	0.510869	0.00336089	4.89427
2.1	120	28	0.06	23	20	101325	50	52.3599	7.82503	76.7636	0.00460582	1.46608	465036	1.20408	2.97624e-05	0.646179	0.00460591	7.8252	8.22187			8.22158
2.2	233	37.5	0.06	23	20	101325	25.7511	26.9665	2.77978	27.2696	0.00163618	1.01124	320764	1.20408	1.41601e-05	0.865404	0.00163624	2.77988
2.3	107	40	0.06	23	20	101325	56.0748	58.7214	14.0599	137.928	0.00827567	2.34885	745052	1.20408	7.63954e-05	0.923092	0.00827603	14.0605
3.1	76	25	0.08	25	20	101325	78.9474	82.6735	17.4182	170.873	0.0136698	2.06684	683507	1.20408	6.42954e-05	0.47034	0.01367	17.4184	10.6732			10.6731
3.2	135	37.5	0.08	25	20	101325	44.4444	46.5421	8.28046	81.2313	0.0064985	1.74533	577183	1.20408	4.58481e-05	0.705501	0.00649867	8.28067
3.3	117	21.5	0.08	25	20	101325	51.2821	53.7024	6.32059	62.005	0.0049604	1.1546	381829	1.20408	2.00647e-05	0.404494	0.00496044	6.32064
4.1	122	38	0.06	23	20	101325	49.1803	51.5015	10.2744	100.791	0.00604749	1.95706	620775	1.20408	5.3035e-05	0.876941	0.00604772	10.2748	11.2181			11.2178
4.2	80	27.5	0.06	23	20	101325	75	78.5398	17.2919	169.634	0.010178	2.15984	685098	1.20408	6.45952e-05	0.63464	0.0101782	17.2923
4.3	142	30.5	0.06	23	20	101325	42.2535	44.2478	6.08715	59.7149	0.0035829	1.34956	428077	1.20408	2.52196e-05	0.70387	0.00358298	6.0873
5.1	118	29.5	0.07	24	20	101325	50.8475	53.2473	8.52607	83.6407	0.00585485	1.5708	508970	1.20408	3.56515e-05	0.608912	0.00585496	8.52622	7.59977			7.59959
5.2	127	30	0.07	24	20	101325	47.2441	49.4739	7.48522	73.43	0.0051401	1.48422	480916	1.20408	3.18297e-05	0.619232	0.0051402	7.48536
5.3	154	40	0.07	24	20	101325	38.961	40.7999	6.78749	66.5853	0.00466097	1.632	528800	1.20408	3.84837e-05	0.82563	0.00466113	6.78772
6.1	97	37	0.06	23	20	101325	61.8557	64.7751	15.8252	155.245	0.00931471	2.39668	760222	1.20408	7.9538e-05	0.853866	0.00931505	15.8258	12.9191			12.9187
6.2	116	30	0.06	23	20	101325	51.7241	54.1654	8.97214	88.0167	0.005281	1.62496	515434	1.20408	3.65629e-05	0.692332	0.00528113	8.97235
6.3	93	30	0.06	23	20	101325	64.5161	67.5611	13.9587	136.935	0.00821611	2.02683	642907	1.20408	5.68841e-05	0.692332	0.00821631	13.9591
7.1	121	38	0.06	24	20	101325	49.5868	51.9272	10.4449	102.464	0.00614786	1.97323	639367	1.20408	5.62593e-05	0.915066	0.00614812	10.4453	10.5058			10.5054
7.2	103	30.5	0.06	24	20	101325	58.2524	61.0018	11.5695	113.497	0.00680983	1.86055	602857	1.20408	5.00176e-05	0.734472	0.00681002	11.5699
7.3	120	34	0.06	24	20	101325	50	52.3599	9.50183	93.2129	0.00559278	1.78024	576832	1.20408	4.57924e-05	0.81875	0.00559296	9.50215
8.1	141	28	0.06	23	20	101325	42.5532	44.5616	5.66775	55.6006	0.00333604	1.24772	395776	1.20408	2.15572e-05	0.646179	0.00333611	5.66787	5.27777			5.2776
8.2	190	29.5	0.06	23	20	101325	31.5789	33.0694	3.28856	32.2608	0.00193565	0.975547	309442	1.20408	1.31781e-05	0.680794	0.00193569	3.28863
8.3	153	40	0.06	23	20	101325	39.2157	41.0666	6.87651	67.4585	0.00404751	1.64266	521049	1.20408	3.73639e-05	0.923092	0.00404768	6.8768
9.1	132	38	0.07	25	20	101325	45.4545	47.5999	8.7766	86.0985	0.00602689	1.8088	598172	1.20408	4.92432e-05	0.81703	0.00602709	8.7769	11.2205			11.2202
9.2	113	36	0.07	25	20	101325	53.0973	55.6034	11.3458	111.303	0.00779118	2.00172	661973	1.20408	6.0308e-05	0.774031	0.00779142	11.3462
9.3	102	35	0.07	25	20	101325	58.8235	61.5999	13.5381	132.809	0.00929663	2.15599	712991	1.20408	6.99621e-05	0.752532	0.00929689	13.5385
10.1	95	35	0.06	21	20	101325	63.1579	66.1388	15.6067	153.102	0.00918611	2.31486	701617	1.20408	6.77478e-05	0.737482	0.00918636	15.6071	12.0025			12.0021
10.2	113	40	0.06	21	20	101325	53.0973	55.6034	12.6065	123.67	0.00742017	2.22414	674120	1.20408	6.25416e-05	0.842829	0.00742044	12.6069
10.3	141	38.5	0.06	21	20	101325	42.5532	44.5616	7.79315	76.4508	0.00458705	1.71562	519993	1.20408	3.72125e-05	0.811225	0.0045872	7.79341
ABAXIAL-PERPENDICULAR
									Parallel to the surface (tangential)
Sample	Cycle duration (ms)	Radius at COM (mm)	Body mass (g)	Vertical body area (mm2)	Temp (°C)	Air pressure (Pa)	RPM	Angular velocity (rad/s)	RCF (g)	Acceleration (m/s^2)	Centrifugal force(N)	Velocity (m/s)	Reynolds number	Air density (kg/m3)	Air resistance (N)	% air resistance	Total tangential (N)	Safety FactoD	Average Safety Factor	7.94562	0.237046
1.1	133	37	0.07	25	19	101325	45.1128	47.242	8.41762	82.5768	0.00578038	1.74795	580030	1.20821	4.61435e-05	0.798254	0.00578056	8.41789	8.82492			8.82469	7.94544	0.23704
1.2	133	34.5	0.07	25	20	101325	45.1128	47.242	7.84886	76.9973	0.00538981	1.62985	538994	1.20408	3.99817e-05	0.741782	0.00538996	7.84908
1.3	106	28.5	0.07	25	20	101325	56.6038	59.2753	10.2076	100.137	0.00700956	1.68935	558670	1.20408	4.29541e-05	0.612782	0.00700969	10.2078
2.1	112	29	0.07	27	20	101325	53.5714	56.0999	9.30364	91.2687	0.00638881	1.6269	559124	1.20408	4.3024e-05	0.673412	0.00638895	9.30385	9.13181			9.13157
2.2	114	31	0.07	27	20	101325	52.6316	55.1157	9.59937	94.1698	0.00659189	1.70859	587199	1.20408	4.74531e-05	0.719852	0.00659206	9.59962
2.3	126	33.5	0.07	27	20	101325	47.619	49.8666	8.4917	83.3035	0.00583125	1.67053	574120	1.20408	4.53627e-05	0.777901	0.00583142	8.49195
3.1	139	23.5	0.07	24	20	101325	43.1655	45.2028	4.89473	48.0173	0.00336121	1.06227	344195	1.20408	1.63044e-05	0.485068	0.00336125	4.89479	4.30901			4.30894
3.2	146	30	0.07	24	20	101325	41.0959	43.0355	5.66378	55.5617	0.00388932	1.29107	418331	1.20408	2.40843e-05	0.619232	0.00388939	5.66389
3.3	235	32.5	0.07	24	20	101325	25.5319	26.737	2.36831	23.2331	0.00162632	0.868951	281558	1.20408	1.09101e-05	0.670832	0.00162635	2.36836
4.1	169	30	0.06	21	20	101325	35.503	37.1786	4.22706	41.4675	0.00248805	1.11536	338057	1.20408	1.57281e-05	0.632132	0.0024881	4.22715	4.7267			4.72659
4.2	182	39	0.06	21	20	101325	32.967	34.523	4.73819	46.4817	0.0027889	1.3464	408084	1.20408	2.29188e-05	0.82176	0.00278899	4.73835
4.3	147	28	0.06	21	20	101325	40.8163	42.7428	5.21452	51.1544	0.00306926	1.1968	362741	1.20408	1.81087e-05	0.589991	0.00306932	5.21461
5.1	119	37	0.08	26	20	101325	50.4202	52.7999	10.5147	103.15	0.00825197	1.9536	658852	1.20408	5.97406e-05	0.723937	0.00825218	10.515	8.31244			8.31229
5.2	100	26	0.08	26	20	101325	60	62.8319	10.4632	102.644	0.00821151	1.63363	550942	1.20408	4.17741e-05	0.508719	0.00821162	10.4633
5.3	161	25.5	0.08	26	20	101325	37.2671	39.026	3.95894	38.8372	0.00310698	0.995163	335620	1.20408	1.5502e-05	0.498936	0.00310702	3.95899
6.1	123	29	0.06	22	20	101325	48.7805	51.0828	7.71398	75.6741	0.00454045	1.4814	459569	1.20408	2.90667e-05	0.640159	0.00454054	7.71414	7.58259			7.58245
6.2	119	29.5	0.06	22	20	101325	50.4202	52.7999	8.38337	82.2409	0.00493445	1.5576	483206	1.20408	3.21336e-05	0.651195	0.00493456	8.38355
6.3	123	25	0.06	22	20	101325	48.7805	51.0828	6.64998	65.2363	0.00391418	1.27707	396180	1.20408	2.16013e-05	0.551864	0.00391424	6.65008
7.1	108	30.5	0.07	23	20	101325	55.5556	58.1776	10.5231	103.231	0.0072262	1.77442	562842	1.20408	4.3598e-05	0.603321	0.00722633	10.5233	10.3889			10.3887
7.2	109	35.5	0.07	23	20	101325	55.0459	57.6439	12.0245	117.96	0.00825721	2.04636	649101	1.20408	5.79854e-05	0.702222	0.00825741	12.0248
7.3	126	34	0.07	23	20	101325	47.619	49.8666	8.61844	84.5469	0.00591828	1.69546	537797	1.20408	3.98044e-05	0.672552	0.00591842	8.61863
8.1	162	35.5	0.07	27	20	101325	37.037	38.7851	5.44364	53.4021	0.00373814	1.37687	473196	1.20408	3.08161e-05	0.82434	0.00373827	5.44382	5.42812			5.42801
8.2	123	23	0.07	27	20	101325	48.7805	51.0828	6.11798	60.0174	0.00420122	1.1749	403786	1.20408	2.24386e-05	0.53409	0.00420128	6.11807
8.3	140	23	0.07	27	20	101325	42.8571	44.8799	4.7224	46.3267	0.00324287	1.03224	354755	1.20408	1.73201e-05	0.53409	0.00324292	4.72246
9.1	129	24.5	0.06	21	20	101325	46.5116	48.7069	5.92485	58.1228	0.00348737	1.19332	361686	1.20408	1.80036e-05	0.516244	0.00348741	5.92493	9.91783			9.9176
9.2	98	31	0.06	21	20	101325	61.2245	64.1141	12.9897	127.429	0.00764576	1.98754	602409	1.20408	4.99433e-05	0.653202	0.00764592	12.99
9.3	118	37.5	0.06	21	20	101325	50.8475	53.2473	10.8382	106.323	0.00637938	1.99677	605209	1.20408	5.04086e-05	0.790156	0.00637958	10.8386
10.1	173	23.5	0.08	29	20	101325	34.6821	36.319	3.15985	30.9981	0.00247985	0.853496	303995	1.20408	1.27183e-05	0.512858	0.00247988	3.15989	10.8339			10.8336
10.2	103	35	0.08	29	20	101325	58.2524	61.0018	13.2765	130.243	0.0104194	2.13506	760459	1.20408	7.95878e-05	0.763819	0.0104197	13.2769
10.3	83	27.5	0.08	29	20	101325	72.2892	75.701	16.0645	157.593	0.0126074	2.08178	741481	1.20408	7.56648e-05	0.60015	0.0126076	16.0648
ADAXIAL-PARALLEL
									Parallel to the surface (tangential)
Sample	Cycle duration (ms)	Radius at COM (mm)	Body mass (g)	Vertical body area (mm2)	Temp (°C)	Air pressure (Pa)	RPM	Angular velocity (rad/s)	RCF (g)	Acceleration (m/s^2)	Centrifugal force(N)	Velocity (m/s)	Reynolds number	Air density (kg/m3)	Air resistance (N)	% air resistance	Total tangential (N)	Safety FactoD	Average Safety Factor	8.54335	0.139619
1.1	143	28	0.07	25	20	101325	41.958	43.9384	5.51032	54.0562	0.00378394	1.23027	406854	1.20408	2.27809e-05	0.602031	0.003784	5.51042	8.30755			8.30741	8.54316	0.139614
1.2	114	25	0.07	25	21	101325	52.6316	55.1157	7.74143	75.9434	0.00531604	1.37789	454122	1.19999	2.84786e-05	0.535703	0.00531611	7.74154
1.3	100	29	0.07	25	21	101325	60	62.8319	11.6705	114.487	0.00801412	1.82212	600531	1.19999	4.98017e-05	0.621412	0.00801427	11.6707
2.1	118	26	0.07	26	21	101325	50.8475	53.2473	7.5145	73.7172	0.00516021	1.38443	465313	1.19999	2.98995e-05	0.579415	0.00516029	7.51463	7.39943			7.39929
2.2	177	31.5	0.07	26	21	101325	33.8983	35.4982	4.04627	39.6939	0.00277857	1.11819	375830	1.19999	1.95054e-05	0.701978	0.00277864	4.04637
2.3	102	27.5	0.07	26	20	101325	58.8235	61.5999	10.6371	104.35	0.00730449	1.694	571302	1.20408	4.49185e-05	0.614932	0.00730463	10.6373
3.1	161	36	0.07	24	21	101325	37.2671	39.026	5.58909	54.829	0.00383803	1.40494	453680	1.19999	2.84232e-05	0.740546	0.00383814	5.58925	6.9815			6.98136
3.2	105	24.5	0.07	24	21	101325	57.1429	59.8399	8.9429	87.7298	0.00614109	1.46608	473423	1.19999	3.09509e-05	0.50399	0.00614117	8.94301
3.3	145	33.5	0.07	24	20	101325	41.3793	43.3323	6.41209	62.9026	0.00440318	1.45163	470358	1.20408	3.04475e-05	0.691472	0.00440329	6.41224
4.1	117	35	0.07	26	21	101325	51.2821	53.7024	10.2893	100.938	0.00706568	1.87959	631737	1.19999	5.51119e-05	0.779971	0.0070659	10.2896	10.6982			10.6979
4.2	97	36.5	0.07	26	21	101325	61.8557	64.7751	15.6113	153.147	0.0107203	2.36429	794649	1.19999	8.72014e-05	0.813396	0.0107207	15.6119
4.3	114	20	0.07	26	20	101325	52.6316	55.1157	6.19314	60.7547	0.00425283	1.10231	371756	1.20408	1.902e-05	0.447227	0.00425287	6.1932
5.1	131	25	0.08	28	21	101325	45.8015	47.9632	5.86257	57.5118	0.00460095	1.19908	418230	1.19999	2.41548e-05	0.524989	0.00460101	5.86265	7.33981			7.33969
5.2	103	24	0.08	28	21	101325	58.2524	61.0018	9.1039	89.3093	0.00714474	1.46404	510646	1.19999	3.60092e-05	0.50399	0.00714483	9.10402
5.3	133	31	0.08	28	20	101325	45.1128	47.242	7.0526	69.186	0.00553488	1.4645	512549	1.20408	3.61547e-05	0.653202	0.005535	7.05275
6.1	96	27.5	0.07	25	20	101325	62.5	65.4498	12.0083	117.801	0.00824609	1.79987	595220	1.20408	4.87584e-05	0.591281	0.00824623	12.0085	9.81194			9.81175
6.2	102	29.5	0.07	25	20	101325	58.8235	61.5999	11.4107	111.939	0.00783573	1.8172	600950	1.20408	4.97016e-05	0.634282	0.00783589	11.4109
6.3	144	31	0.07	25	20	101325	41.6667	43.6332	6.01627	59.0196	0.00413137	1.35263	447317	1.20408	2.75375e-05	0.666532	0.00413147	6.01641
7.1	127	36	0.07	24	21	101325	47.2441	49.4739	8.98226	88.116	0.00616812	1.78106	575138	1.19999	4.5679e-05	0.740546	0.00616829	8.98251	8.58239			8.58221
7.2	91	24	0.07	24	21	101325	65.9341	69.046	11.6632	114.416	0.00800915	1.6571	535110	1.19999	3.9542e-05	0.493705	0.00800924	11.6634
7.3	172	37.5	0.07	24	20	101325	34.8837	36.5301	5.10111	50.0419	0.00350294	1.36988	443869	1.20408	2.71146e-05	0.774031	0.00350304	5.10127
8.1	98	23	0.06	23	21	101325	61.2245	64.1141	9.63754	94.5443	0.00567266	1.47463	466158	1.19999	3.00081e-05	0.528989	0.00567274	9.63768	6.81205			6.81188
8.2	142	36	0.06	23	21	101325	42.2535	44.2478	7.18483	70.4832	0.00422899	1.59292	503553	1.19999	3.50158e-05	0.827966	0.00422914	7.18508
8.3	203	37	0.06	23	20	101325	29.5567	30.9517	3.61327	35.4462	0.00212677	1.14521	363259	1.20408	1.81604e-05	0.853866	0.00212685	3.6134
9.1	100	35	0.06	23	20	101325	60	62.8319	14.0851	138.174	0.00829047	2.19911	697555	1.20408	6.69654e-05	0.807714	0.00829074	14.0855	10.0021			10.0018
9.2	121	25	0.06	23	21	101325	49.5868	51.9272	6.87163	67.4107	0.00404464	1.29818	410380	1.19999	2.32565e-05	0.574986	0.00404471	6.87175
9.3	130	38	0.06	23	21	101325	46.1538	48.3322	9.04873	88.768	0.00532608	1.83662	580593	1.19999	4.65496e-05	0.87396	0.00532629	9.04908
10.1	92	24.5	0.07	25	21	101325	65.2174	68.2955	11.6488	114.275	0.00799923	1.67324	551462	1.19999	4.19957e-05	0.524989	0.00799934	11.649	9.4985			9.49831
10.2	146	39	0.07	25	21	101325	41.0959	43.0355	7.36291	72.2302	0.00505611	1.67839	553158	1.19999	4.22543e-05	0.835679	0.00505629	7.36317
10.3	103	25	0.07	25	20	101325	58.2524	61.0018	9.48323	93.0305	0.00651213	1.52504	504335	1.20408	3.50052e-05	0.53753	0.00651223	9.48337
ABAXIAL-PARALLEL
									Parallel to the surface (tangential)
Sample	Cycle duration (ms)	Radius at COM (mm)	Body mass (g)	Vertical body area (mm2)	Temp (°C)	Air pressure (Pa)	RPM	Angular velocity (rad/s)	RCF (g)	Acceleration (m/s^2)	Centrifugal force(N)	Velocity (m/s)	Reynolds number	Air density (kg/m3)	Air resistance (N)	% air resistance	Total tangential (N)	Safety FactoD	Average Safety Factor	8.43225	0.158983
1.1	133	35.5	0.07	22	20	101325	45.1128	47.242	8.07636	79.2291	0.00554604	1.67709	520277	1.20408	3.72531e-05	0.671692	0.00554616	8.07654	9.47865			9.47852	8.43208	0.15898
1.2	91	24.5	0.07	22	20	101325	65.9341	69.046	11.9062	116.8	0.008176	1.69163	524786	1.20408	3.79017e-05	0.463568	0.00817609	11.9064
1.3	108	24.5	0.07	22	20	101325	55.5556	58.1776	8.45297	82.9236	0.00580465	1.42535	442181	1.20408	2.69088e-05	0.463568	0.00580472	8.45306
2.1	114	31	0.06	21	20	101325	52.6316	55.1157	9.59937	94.1698	0.00565019	1.70859	517860	1.20408	3.69079e-05	0.653202	0.00565031	9.59957	7.31341			7.31325
2.2	139	36	0.06	21	20	101325	43.1655	45.2028	7.49831	73.5585	0.00441351	1.6273	493223	1.20408	3.34797e-05	0.758552	0.00441363	7.49853
2.3	147	26	0.06	21	20	101325	40.8163	42.7428	4.84205	47.5005	0.00285003	1.11131	336831	1.20408	1.56141e-05	0.54785	0.00285007	4.84212
3.1	158	27.5	0.06	22	20	101325	37.9747	39.767	4.43312	43.4889	0.00260933	1.09359	339260	1.20408	1.58402e-05	0.607048	0.00260938	4.4332	7.69434			7.69417
3.2	110	25.5	0.06	22	20	101325	54.5455	57.1199	8.48097	83.1983	0.0049919	1.45656	451861	1.20408	2.80999e-05	0.562901	0.00499198	8.4811
3.3	116	34	0.06	22	20	101325	51.7241	54.1654	10.1684	99.7522	0.00598513	1.84162	571319	1.20408	4.49212e-05	0.750525	0.0059853	10.1687
4.1	119	35.5	0.08	23	20	101325	50.4202	52.7999	10.0885	98.9679	0.00791743	1.8744	594554	1.20408	4.86494e-05	0.614448	0.00791758	10.0887	9.52111			9.52094
4.2	117	38	0.08	23	20	101325	51.2821	53.7024	11.1713	109.59	0.00876721	2.04069	647303	1.20408	5.76647e-05	0.657717	0.0087674	11.1715
4.3	115	24	0.08	23	20	101325	52.1739	54.6364	7.30308	71.6433	0.00573146	1.31127	415933	1.20408	2.3809e-05	0.415406	0.00573151	7.30315
5.1	119	27	0.07	22	20	101325	50.4202	52.7999	7.67292	75.2713	0.00526899	1.4256	442257	1.20408	2.6918e-05	0.510869	0.00526906	7.67302	7.0728			7.07268
5.2	139	24.5	0.07	22	20	101325	43.1655	45.2028	5.10302	50.0606	0.00350424	1.10747	343565	1.20408	1.62447e-05	0.463568	0.00350428	5.10307
5.3	131	36	0.07	22	20	101325	45.8015	47.9632	8.4421	82.817	0.00579719	1.72668	535659	1.20408	3.94886e-05	0.681152	0.00579733	8.4423
6.1	121	29.5	0.06	20	20	101325	49.5868	51.9272	8.10853	79.5447	0.00477268	1.53185	453104	1.20408	2.82547e-05	0.591998	0.00477276	8.10867	10.0099			10.0097
6.2	99	36.5	0.06	20	20	101325	60.6061	63.4665	14.9869	147.022	0.00882132	2.31653	685202	1.20408	6.46148e-05	0.732465	0.00882155	14.9874
6.3	113	22	0.06	20	20	101325	53.0973	55.6034	6.93356	68.0183	0.0040811	1.22328	361831	1.20408	1.80179e-05	0.441493	0.00408114	6.93363
7.1	131	33	0.06	21	20	101325	45.8015	47.9632	7.73859	75.9156	0.00455494	1.58279	479732	1.20408	3.16732e-05	0.695342	0.00455505	7.73878	9.36546			9.36525
7.2	100	22.5	0.06	21	20	101325	60	62.8319	9.05468	88.8264	0.00532959	1.41372	428488	1.20408	2.5268e-05	0.474103	0.00532965	9.05478
7.3	114	36.5	0.06	21	20	101325	52.6316	55.1157	11.3025	110.877	0.00665264	2.01172	609739	1.20408	5.11661e-05	0.769086	0.00665284	11.3028
8.1	115	36	0.07	23	20	101325	52.1739	54.6364	10.9546	107.465	0.00752254	1.96691	623900	1.20408	5.35703e-05	0.712112	0.00752273	10.9549	10.8711			10.8709
8.2	130	35.5	0.07	23	20	101325	46.1538	48.3322	8.45342	82.928	0.00580496	1.71579	544246	1.20408	4.07647e-05	0.702222	0.00580511	8.45363
8.3	80	21	0.07	23	20	101325	75	78.5398	13.2047	129.539	0.0090677	1.64934	523166	1.20408	3.76681e-05	0.415406	0.00906778	13.2049
9.1	138	36	0.08	28	20	101325	43.4783	45.5303	7.60738	74.6284	0.00597027	1.63909	573652	1.20408	4.52889e-05	0.758552	0.00597044	7.6076	6.37321			6.37306
9.2	127	28	0.08	28	20	101325	47.2441	49.4739	6.9862	68.5347	0.00548277	1.38527	484819	1.20408	3.23484e-05	0.589991	0.00548287	6.98633
9.3	170	32.5	0.08	28	20	101325	35.2941	36.9599	4.5256	44.3961	0.00355169	1.2012	420397	1.20408	2.43228e-05	0.684807	0.00355177	4.52571
10.1	175	22	0.06	19	20	101325	34.2857	35.9039	2.89093	28.36	0.0017016	0.789886	227723	1.20408	7.1369e-06	0.419419	0.00170162	2.89095	6.62247			6.62236
10.2	130	37	0.06	19	20	101325	46.1538	48.3322	8.81061	86.432	0.00518592	1.78829	515563	1.20408	3.65811e-05	0.705375	0.00518605	8.81082
10.3	111	25	0.06	19	20	101325	54.0541	56.6053	8.16554	80.1039	0.00480624	1.41513	407981	1.20408	2.29073e-05	0.476611	0.00480629	8.16563

## Sheet:  C.triplicata_P.isabella
ADAXIAL-PERPENDICULAR
									Parallel to the surface (tangential)
Sample	Cycle duration (ms)	Radius at COM (mm)	Body mass (g)	Vertical body area (mm2)	Temp (°C)	Air pressure (Pa)	RPM	Angular velocity (rad/s)	RCF (g)	Acceleration (m/s^2)	Centrifugal force(N)	Velocity (m/s)	Reynolds number	Air density (kg/m3)	Air resistance (N)	% air resistance	Total tangential (N)	Safety FactoD	Average Safety Factor			Average RCF	Average	STDev
1.1	123	35	2.65	320.628	20	101325	48.7805	51.0828	9.30998	91.3309	0.242027	1.7879	2.11743e+06	1.20408	0.000617041	0.254947	0.242028	9.31001	8.42111	8.38295	0.147067	8.42109	8.38293	0.147067
1.2	110	27	2.65	320.628	21	101325	54.5455	57.1199	8.97985	88.0923	0.233445	1.54224	1.82028e+06	1.19999	0.000457564	0.196005	0.233445	8.97987
1.3	138	33	2.65	320.628	21	101325	43.4783	45.5303	6.97343	68.4094	0.181285	1.5025	1.77338e+06	1.19999	0.000434289	0.239561	0.181285	6.97345
2.1	118	31	2.9	300.648	21	101325	50.8475	53.2473	8.9596	87.8936	0.254892	1.65067	1.88658e+06	1.19999	0.000491502	0.192828	0.254892	8.95961	11.5056			11.5056
2.2	100	33.5	2.9	300.648	21	101325	60	62.8319	13.4814	132.253	0.383533	2.10487	2.4057e+06	1.19999	0.000799201	0.208378	0.383534	13.4814
2.3	108	35	2.9	300.648	21	101325	55.5556	58.1776	12.0757	118.462	0.343541	2.03622	2.32724e+06	1.19999	0.000747919	0.217709	0.343542	12.0757
3.1	134	39	2.81	336.748	21	101325	44.7761	46.8894	8.74069	85.7462	0.240947	1.82869	2.21197e+06	1.19999	0.000675667	0.28042	0.240948	8.74072	8.93883			8.9388
3.2	127	33	2.81	336.748	21	101325	47.2441	49.4739	8.23374	80.773	0.226972	1.63264	1.97483e+06	1.19999	0.000538559	0.237279	0.226973	8.23376
3.3	123	37	2.81	336.748	21	101325	48.7805	51.0828	9.84197	96.5498	0.271305	1.89006	2.28621e+06	1.19999	0.000721782	0.26604	0.271306	9.84201
4.1	124	34	2.92	327.879	21	101325	48.3871	50.6708	8.89869	87.2962	0.254905	1.72281	2.05628e+06	1.19999	0.000583897	0.229064	0.254906	8.89872	8.0298			8.02978
4.2	129	34	2.92	327.879	21	101325	46.5116	48.7069	8.22224	80.6602	0.235528	1.65603	1.97657e+06	1.19999	0.00053951	0.229064	0.235528	8.22226
4.3	137	32.5	2.95	327.879	21	101325	43.7956	45.8627	6.9684	68.36	0.201662	1.49054	1.77904e+06	1.19999	0.000437066	0.216731	0.201662	6.96841
5.1	148	35	2.85	326.44	21	101325	40.5405	42.454	6.43036	63.0818	0.179783	1.48589	1.7696e+06	1.19999	0.000432438	0.240532	0.179784	6.43038	8.55141			8.55138
5.2	114	37.5	2.85	326.44	21	101325	52.6316	55.1157	11.6121	113.915	0.324658	2.06684	2.46147e+06	1.19999	0.000836689	0.257713	0.324659	11.6122
5.3	137	35.5	2.85	326.44	21	101325	43.7956	45.8627	7.61163	74.6701	0.21281	1.62812	1.939e+06	1.19999	0.000519191	0.243968	0.212811	7.61166
6.1	109	36	2.79	308.41	21	101325	55.0459	57.6439	12.1938	119.621	0.333744	2.07518	2.40219e+06	1.19999	0.000796872	0.238767	0.333745	12.1939	8.04118			8.04116
6.2	139	37	2.79	308.41	21	101325	43.1655	45.2028	7.7066	75.6018	0.210929	1.6725	1.93606e+06	1.19999	0.000517619	0.245399	0.21093	7.70662
6.3	180	34	2.79	308.41	21	101325	33.3333	34.9066	4.22303	41.428	0.115584	1.18682	1.37385e+06	1.19999	0.000260645	0.225502	0.115584	4.22305
7.1	124	31	2.83	342	21	101325	48.3871	50.6708	8.11352	79.5936	0.22525	1.5708	1.91479e+06	1.19999	0.000506307	0.224775	0.22525	8.11354	8.18572			8.1857
7.2	124	31.5	2.83	342	21	101325	48.3871	50.6708	8.24438	80.8774	0.228883	1.59613	1.94567e+06	1.19999	0.000522771	0.228401	0.228884	8.2444
7.3	132	35.5	2.83	342	21	101325	45.4545	47.5999	8.1992	80.4341	0.227629	1.6898	2.05985e+06	1.19999	0.000585926	0.257404	0.227629	8.19922
8.1	137	35	3.13	368	21	101325	43.7956	45.8627	7.50443	73.6184	0.230426	1.60519	2.02973e+06	1.19999	0.000568919	0.246898	0.230426	7.50445	6.30155			6.30153
8.2	166	33.5	3.13	368	21	101325	36.1446	37.8505	4.89237	47.9942	0.150222	1.26799	1.60335e+06	1.19999	0.000355001	0.236317	0.150222	4.89238
8.3	145	34	3.13	368	21	101325	41.3793	43.3323	6.50779	63.8414	0.199824	1.4733	1.86295e+06	1.19999	0.000479267	0.239844	0.199824	6.50781
9.1	127	31.5	2.83	329	21	101325	47.2441	49.4739	7.85948	77.1015	0.218197	1.55843	1.86325e+06	1.19999	0.000479421	0.219719	0.218198	7.8595	6.45272			6.4527
9.2	132	33	2.83	329	21	101325	45.4545	47.5999	7.62179	74.7697	0.211598	1.5708	1.87804e+06	1.19999	0.000487061	0.230181	0.211599	7.62181
9.3	172	28.5	2.83	329	21	101325	34.8837	36.5301	3.87685	38.0319	0.10763	1.04111	1.24475e+06	1.19999	0.000213962	0.198793	0.10763	3.87685
10.1	136	31.5	2.84	336	21	101325	44.1176	46.1999	6.85367	67.2345	0.190946	1.4553	1.75836e+06	1.19999	0.000426963	0.223603	0.190947	6.85369	9.40164			9.40161
10.2	130	38	2.84	336	21	101325	46.1538	48.3322	9.04873	88.768	0.252101	1.83662	2.2191e+06	1.19999	0.000680029	0.269744	0.252102	9.04876
10.3	107	35	2.84	336	21	101325	56.0748	58.7214	12.3024	120.687	0.342751	2.05525	2.48325e+06	1.19999	0.000851561	0.248448	0.342752	12.3025
ABAXIAL-PERPENDICULAR
									Parallel to the surface (tangential)
Sample	Cycle duration (ms)	Radius at COM (mm)	Body mass (g)	Vertical body area (mm2)	Temp (°C)	Air pressure (Pa)	RPM	Angular velocity (rad/s)	RCF (g)	Acceleration (m/s^2)	Centrifugal force(N)	Velocity (m/s)	Reynolds number	Air density (kg/m3)	Air resistance (N)	% air resistance	Total tangential (N)	Safety FactoD	Average Safety Factor	6.6058	0.132693
1.1	110	35	3.59	332.564	21	101325	54.5455	57.1199	11.6405	114.194	0.409956	1.9992	2.40315e+06	1.19999	0.000797506	0.194534	0.409956	11.6406	7.35048			7.35046	6.60579	0.132693
1.2	160	35.5	3.59	332.564	21	101325	37.5	39.2699	5.58058	54.7455	0.196536	1.39408	1.67577e+06	1.19999	0.000387793	0.197313	0.196537	5.58059
1.3	162	31.5	3.59	332.564	21	101325	37.037	38.7851	4.83027	47.3849	0.170112	1.22173	1.46859e+06	1.19999	0.000297834	0.175081	0.170112	4.83028
2.1	110	33	3.05	265.746	21	101325	54.5455	57.1199	10.9754	107.668	0.328389	1.88496	2.02545e+06	1.19999	0.000566522	0.172516	0.328389	10.9754	7.99831			7.9983
2.2	152	29	3.05	265.746	21	101325	39.4737	41.3367	5.05128	49.5531	0.151137	1.19877	1.28812e+06	1.19999	0.000229131	0.151605	0.151137	5.05129
2.3	132	34.5	3.05	265.746	21	101325	45.4545	47.5999	7.96823	78.1684	0.238413	1.6422	1.7646e+06	1.19999	0.000429996	0.180357	0.238414	7.96824
3.1	110	30.5	3.12	367.583	21	101325	54.5455	57.1199	10.1439	99.5117	0.310477	1.74216	2.20167e+06	1.19999	0.000669387	0.2156	0.310477	10.1439	8.12897			8.12896
3.2	114	29	3.12	367.583	21	101325	52.6316	55.1157	8.98006	88.0943	0.274854	1.59835	2.01994e+06	1.19999	0.000563442	0.204996	0.274855	8.98007
3.3	141	26	3.12	367.583	21	101325	42.5532	44.5616	5.26291	51.6291	0.161083	1.1586	1.4642e+06	1.19999	0.000296055	0.18379	0.161083	5.26292
4.1	173	32	3.03	324.429	21	101325	34.6821	36.319	4.30277	42.2102	0.127897	1.16221	1.37985e+06	1.19999	0.000262927	0.205577	0.127897	4.30278	4.67451			4.6745
4.2	154	32.5	3.03	324.429	21	101325	38.961	40.7999	5.51484	54.1005	0.163925	1.326	1.57431e+06	1.19999	0.000342257	0.208789	0.163925	5.51485
4.3	183	35	3.03	324.429	21	101325	32.7869	34.3343	4.20588	41.2597	0.125017	1.2017	1.42674e+06	1.19999	0.0002811	0.22485	0.125017	4.20589
5.1	144	37	3.33	328.384	21	101325	41.6667	43.6332	7.18071	70.4428	0.234574	1.61443	1.9284e+06	1.19999	0.000513533	0.218921	0.234575	7.18073	7.34227			7.34226
5.2	126	28.5	3.33	328.384	21	101325	47.619	49.8666	7.22428	70.8702	0.235998	1.4212	1.69759e+06	1.19999	0.000397959	0.168628	0.235998	7.22429
5.3	132	33	3.33	328.384	21	101325	45.4545	47.5999	7.62179	74.7697	0.248983	1.5708	1.87628e+06	1.19999	0.00048615	0.195254	0.248984	7.6218
6.1	175	36	3.27	369.153	21	101325	34.2857	35.9039	4.73061	46.4073	0.151752	1.29254	1.63695e+06	1.19999	0.000370035	0.243842	0.151752	4.73062	5.45456			5.45455
6.2	147	28	3.27	369.153	21	101325	40.8163	42.7428	5.21452	51.1544	0.167275	1.1968	1.51569e+06	1.19999	0.000317246	0.189655	0.167275	5.21453
6.3	136	29.5	3.27	369.153	21	101325	44.1176	46.1999	6.41852	62.9657	0.205898	1.3629	1.72605e+06	1.19999	0.000411415	0.199815	0.205898	6.41853
7.1	143	33.5	3.13	370.683	21	101325	41.958	43.9384	6.5927	64.6744	0.202431	1.47194	1.868e+06	1.19999	0.000481868	0.23804	0.202431	6.59272	5.84728			5.84727
7.2	132	28	3.13	370.683	21	101325	45.4545	47.5999	6.46697	63.441	0.19857	1.3328	1.69142e+06	1.19999	0.000395074	0.198959	0.198571	6.46698
7.3	176	34.5	3.13	370.683	21	101325	34.0909	35.6999	4.48213	43.9697	0.137625	1.23165	1.56306e+06	1.19999	0.000337383	0.245146	0.137626	4.48214
8.1	147	33	3.2	327.873	21	101325	40.8163	42.7428	6.14568	60.2891	0.192925	1.41051	1.68351e+06	1.19999	0.000391387	0.20287	0.192926	6.14569	5.05162			5.05161
8.2	183	33	3.2	327.873	21	101325	32.7869	34.3343	3.96554	38.902	0.124486	1.13303	1.35233e+06	1.19999	0.000252545	0.20287	0.124487	3.96555
8.3	156	30.5	3.2	327.873	21	101325	38.4615	40.2768	5.04361	49.4778	0.158329	1.22844	1.46621e+06	1.19999	0.000296868	0.187501	0.158329	5.04362
9.1	138	35	3.53	363.976	21	101325	43.4783	45.5303	7.39606	72.5554	0.25612	1.59356	2.00398e+06	1.19999	0.000554573	0.216528	0.256121	7.39608	6.11856			6.11855
9.2	184	33.5	3.53	363.976	21	101325	32.6087	34.1477	3.98199	39.0633	0.137893	1.14395	1.43857e+06	1.19999	0.000285782	0.207248	0.137894	3.982
9.3	139	33.5	3.53	363.976	21	101325	43.1655	45.2028	6.9776	68.4502	0.241629	1.51429	1.90429e+06	1.19999	0.000500773	0.207248	0.24163	6.97761
10.1	106	27	3.01	359.6	21	101325	56.6038	59.2753	9.67036	94.8663	0.285547	1.60043	2.00048e+06	1.19999	0.000552641	0.193537	0.285548	9.67038	8.09144			8.09142
10.2	121	35	3.01	359.6	21	101325	49.5868	51.9272	9.62029	94.375	0.284069	1.81745	2.27175e+06	1.19999	0.000712677	0.250881	0.28407	9.62032
10.3	162	32.5	3.01	359.6	21	101325	37.037	38.7851	4.98361	48.8892	0.147157	1.26052	1.5756e+06	1.19999	0.000342818	0.232961	0.147157	4.98362
ADAXIAL-PARALLEL
									Parallel to the surface (tangential)
Sample	Cycle duration (ms)	Radius at COM (mm)	Body mass (g)	Vertical body area (mm2)	Temp (°C)	Air pressure (Pa)	RPM	Angular velocity (rad/s)	RCF (g)	Acceleration (m/s^2)	Centrifugal force(N)	Velocity (m/s)	Reynolds number	Air density (kg/m3)	Air resistance (N)	% air resistance	Total tangential (N)	Safety FactoD	Average Safety Factor	7.79278	0.153724
1.1	141	42.5	2.9	300.812	22	101325	42.5532	44.5616	8.60283	84.3938	0.244742	1.89387	2.1578e+06	1.19593	0.000645162	0.263608	0.244743	8.60286	7.42824			7.42822	7.79276	0.153724
1.2	144	34.5	2.9	300.812	22	101325	41.6667	43.6332	6.69553	65.6831	0.190481	1.50535	1.71513e+06	1.19593	0.000407608	0.213988	0.190482	6.69554
1.3	143	35.5	2.9	300.812	22	101325	41.958	43.9384	6.9863	68.5356	0.198753	1.55981	1.77719e+06	1.19593	0.000437637	0.220191	0.198754	6.98631
2.1	110	35	2.91	327.295	21	101325	54.5455	57.1199	11.6405	114.194	0.332304	1.9992	2.38403e+06	1.19999	0.00078487	0.23619	0.332305	11.6406	9.34776			9.34773
2.2	113	33	2.91	327.295	21.5	101325	53.0973	55.6034	10.4003	102.027	0.2969	1.83491	2.18441e+06	1.19796	0.000660056	0.222316	0.2969	10.4004
2.3	143	30.5	2.91	327.295	22	101325	41.958	43.9384	6.00231	58.8827	0.171349	1.34012	1.59267e+06	1.19593	0.00035148	0.205125	0.171349	6.00232
3.1	164	37.5	3.26	369.003	21.5	101325	36.5854	38.3121	5.61092	55.0432	0.179441	1.4367	1.81607e+06	1.19796	0.000456221	0.254245	0.179441	5.61094	5.04816			5.04815
3.2	157	33	3.26	369.003	21.5	101325	38.2166	40.0203	5.38772	52.8536	0.172303	1.32067	1.66939e+06	1.19796	0.000385504	0.223736	0.172303	5.38774
3.3	183	34.5	3.26	369.003	21.5	101325	32.7869	34.3343	4.14579	40.6702	0.132585	1.18453	1.49731e+06	1.19796	0.000310125	0.233906	0.132585	4.1458
4.1	112	30	3.42	372.139	21.5	101325	53.5714	56.0999	9.62445	94.4159	0.322902	1.683	2.13641e+06	1.19796	0.000631367	0.195528	0.322903	9.62447	7.86041			7.86039
4.2	136	32.5	3.42	372.139	21.5	101325	44.1176	46.1999	7.07125	69.369	0.237242	1.5015	1.90602e+06	1.19796	0.000502533	0.211822	0.237242	7.07127
4.3	142	34.5	3.42	372.139	21.5	101325	42.2535	44.2478	6.88546	67.5464	0.231009	1.52655	1.93782e+06	1.19796	0.000519442	0.224858	0.231009	6.88548
5.1	136	37	2.83	342.064	22	101325	44.1176	46.1999	8.05035	78.9739	0.223496	1.7094	2.07687e+06	1.19593	0.000597678	0.267421	0.223497	8.05038	7.8867			7.88667
5.2	131	42	2.83	342.064	22	101325	45.8015	47.9632	9.84912	96.6199	0.273434	2.01446	2.44751e+06	1.19593	0.000830037	0.303559	0.273435	9.84917
5.3	164	38.5	2.83	342.064	22	101325	36.5854	38.3121	5.76055	56.511	0.159926	1.47502	1.79211e+06	1.19593	0.000445015	0.278262	0.159927	5.76057
6.1	181	37	3.24	337.981	21	101325	33.1492	34.7137	4.54501	44.5866	0.144461	1.28441	1.55646e+06	1.19999	0.000334539	0.231577	0.144461	4.54503	6.0714			6.07138
6.2	160	37	3.24	337.981	22	101325	37.5	39.2699	5.81638	57.0587	0.18487	1.45299	1.75477e+06	1.19593	0.000426668	0.230793	0.184871	5.81639
6.3	132	34	3.24	337.981	22	101325	45.4545	47.5999	7.85275	77.0355	0.249595	1.6184	1.95454e+06	1.19593	0.000529342	0.21208	0.249596	7.85277
7.1	116	32.5	3.37	339.152	21	101325	51.7241	54.1654	9.71982	95.3514	0.321334	1.76038	2.13693e+06	1.19999	0.000630599	0.196243	0.321335	9.71984	8.64757			8.64756
7.2	133	34.5	3.37	339.152	21.5	101325	45.1128	47.242	7.84886	76.9973	0.259481	1.62985	1.97512e+06	1.19796	0.000539634	0.207966	0.259481	7.84888
7.3	116	28	3.37	339.152	22	101325	51.7241	54.1654	8.374	82.1489	0.276842	1.51663	1.83481e+06	1.19593	0.000466475	0.168499	0.276842	8.37401
8.1	126	29.5	3.54	364.402	21.5	101325	47.619	49.8666	7.47776	73.3568	0.259683	1.47106	1.84787e+06	1.19796	0.000472339	0.18189	0.259684	7.47777	7.34384			7.34383
8.2	132	31	3.54	364.402	21.5	101325	45.4545	47.5999	7.15986	70.2382	0.248643	1.4756	1.85357e+06	1.19796	0.000475255	0.191139	0.248644	7.15987
8.3	133	32.5	3.54	364.402	21.5	101325	45.1128	47.242	7.39385	72.5337	0.256769	1.53536	1.92864e+06	1.19796	0.000514534	0.200387	0.25677	7.39387
9.1	100	38	2.99	308.306	22	101325	60	62.8319	15.2924	150.018	0.448554	2.38761	2.75403e+06	1.19593	0.00105095	0.234297	0.448555	15.2924	10.49			10.49
9.2	109	39	2.99	308.306	22	101325	55.0459	57.6439	13.21	129.59	0.387474	2.24811	2.59312e+06	1.19593	0.000931734	0.240463	0.387475	13.21
9.3	227	38	2.99	308.306	22	101325	26.4317	27.6792	2.96772	29.1133	0.0870488	1.05181	1.21323e+06	1.19593	0.000203954	0.234297	0.087049	2.96773
10.1	122	32	3.04	265.963	21.5	101325	49.1803	51.5015	8.65209	84.877	0.258026	1.64805	1.7686e+06	1.19796	0.000432685	0.16769	0.258026	8.6521	7.80363			7.80362
10.2	131	34	3.04	265.963	21.5	101325	45.8015	47.9632	7.9731	78.2161	0.237777	1.63075	1.75004e+06	1.19796	0.00042365	0.178171	0.237777	7.97311
10.3	142	34	3.04	265.963	21.5	101325	42.2535	44.2478	6.78567	66.5675	0.202365	1.50442	1.61447e+06	1.19796	0.000360556	0.178171	0.202365	6.78568
ABAXIAL-PARALLEL
									Parallel to the surface (tangential)
Sample	Cycle duration (ms)	Radius at COM (mm)	Body mass (g)	Vertical body area (mm2)	Temp (°C)	Air pressure (Pa)	RPM	Angular velocity (rad/s)	RCF (g)	Acceleration (m/s^2)	Centrifugal force(N)	Velocity (m/s)	Reynolds number	Air density (kg/m3)	Air resistance (N)	% air resistance	Total tangential (N)	Safety FactoD	Average Safety Factor	7.19359	0.244879
1.1	226	42	2.55	256.026	23	101325	26.5487	27.8017	3.3092	32.4633	0.0827813	1.16767	1.22323e+06	1.19189	0.000208032	0.251303	0.0827816	3.30921	4.98695			4.98694	7.19356	0.244878
1.2	139	37	2.55	256.026	22	101325	43.1655	45.2028	7.7066	75.6018	0.192784	1.6725	1.75801e+06	1.19593	0.000428245	0.222136	0.192785	7.70662
1.3	202	40	2.55	256.026	22.5	101325	29.703	31.1049	3.94501	38.7005	0.0986864	1.2442	1.3056e+06	1.1939	0.000236592	0.239741	0.0986867	3.94502
2.1	140	40.5	2.58	274.294	23	101325	42.8571	44.8799	8.31553	81.5753	0.210464	1.81764	1.97088e+06	1.19189	0.000540052	0.256599	0.210465	8.31555	5.76443			5.76442
2.2	217	35	2.58	274.294	22	101325	27.6498	28.9548	2.99116	29.3433	0.0757056	1.01342	1.10258e+06	1.19593	0.000168448	0.222504	0.0757058	2.99117
2.3	165	40.5	2.58	274.294	22	101325	36.3636	38.0799	5.98657	58.7282	0.151519	1.54224	1.67793e+06	1.19593	0.000390115	0.257469	0.151519	5.98659
3.1	203	34	3.04	266.043	22.5	101325	29.5567	30.9517	3.3203	32.5722	0.0990194	1.05236	1.12569e+06	1.1939	0.00017588	0.177622	0.0990195	3.32031	8.2664			8.26638
3.2	122	41	3.04	266.043	22	101325	49.1803	51.5015	11.0855	108.749	0.330596	2.11156	2.26252e+06	1.19593	0.000709306	0.214553	0.330597	11.0855
3.3	132	45	3.04	266.043	22	101325	45.4545	47.5999	10.3933	101.959	0.309955	2.14199	2.29513e+06	1.19593	0.000729899	0.235485	0.309955	10.3934
4.1	238	46.5	2.46	259.184	22	101325	25.2101	26.3999	3.30362	32.4085	0.0797249	1.2276	1.2983e+06	1.19593	0.000233558	0.292953	0.0797252	3.30363	8.22216			8.22213
4.2	161	44.5	2.46	259.184	22	101325	37.2671	39.026	6.90874	67.7748	0.166726	1.73666	1.83667e+06	1.19593	0.000467423	0.280353	0.166727	6.90877
4.3	115	47.5	2.46	259.184	22	101325	52.1739	54.6364	14.454	141.794	0.348813	2.59523	2.74469e+06	1.19593	0.00104384	0.299253	0.348815	14.4541
5.1	142	39.5	3.17	373.532	22	101325	42.2535	44.2478	7.88336	77.3357	0.245154	1.74779	2.21904e+06	1.19593	0.000682306	0.278316	0.245155	7.88339	11.203			11.203
5.2	131	34	3.17	373.532	22.5	101325	45.8015	47.9632	7.9731	78.2161	0.247945	1.63075	2.06695e+06	1.1939	0.000592982	0.239158	0.247946	7.97312
5.3	101	45	3.17	373.532	22.5	101325	59.4059	62.2098	17.7525	174.152	0.552063	2.79944	3.54824e+06	1.1939	0.00174747	0.316532	0.552066	17.7526
6.1	145	46	2.83	343.719	22	101325	41.3793	43.3323	8.80466	86.3737	0.244438	1.99329	2.42764e+06	1.19593	0.000816615	0.334077	0.244439	8.80471	5.93259			5.93256
6.2	152	34	2.83	343.719	22.5	101325	39.4737	41.3367	5.92219	58.0967	0.164414	1.40545	1.70882e+06	1.1939	0.000405297	0.24651	0.164414	5.92221
6.3	236	42.5	2.83	343.719	22.5	101325	25.4237	26.6237	3.07083	30.1248	0.0852533	1.13151	1.37574e+06	1.1939	0.000262698	0.308136	0.0852537	3.07084
7.1	139	46.5	2.7	304.496	21	101325	43.1655	45.2028	9.68532	95.013	0.256535	2.10193	2.41767e+06	1.19999	0.000807171	0.314642	0.256536	9.68537	11.1934			11.1933
7.2	131	38	2.7	304.496	22	101325	45.8015	47.9632	8.91111	87.418	0.236029	1.8226	2.08928e+06	1.19593	0.000604839	0.256256	0.236029	8.91114
7.3	103	39.5	2.7	304.496	22	101325	58.2524	61.0018	14.9835	146.988	0.396868	2.40957	2.76213e+06	1.19593	0.00105715	0.266371	0.396869	14.9836
8.1	218	39	2.51	275.959	22	101325	27.5229	28.822	3.3025	32.3975	0.0813177	1.12406	1.22666e+06	1.19593	0.000208495	0.256394	0.081318	3.30251	4.26995			4.26994
8.2	173	43	2.51	275.959	22	101325	34.6821	36.319	5.78185	56.72	0.142367	1.56172	1.70427e+06	1.19593	0.00040246	0.282691	0.142368	5.78188
8.3	213	42	2.51	275.959	22	101325	28.169	29.4985	3.72547	36.5468	0.0917326	1.23894	1.35203e+06	1.19593	0.00025329	0.276117	0.0917329	3.72548
9.1	168	40.5	2.54	256.397	22	101325	35.7143	37.3999	5.77467	56.6495	0.14389	1.5147	1.59329e+06	1.19593	0.000351753	0.24446	0.14389	5.77469	6.133			6.13298
9.2	149	42.5	2.54	256.397	22	101325	40.2685	42.169	7.70384	75.5746	0.19196	1.79218	1.88518e+06	1.19593	0.000492439	0.256532	0.19196	7.70386
9.3	182	40.5	2.54	256.397	22	101325	32.967	34.523	4.92043	48.2694	0.122604	1.39818	1.47073e+06	1.19593	0.000299719	0.24446	0.122605	4.92044
10.1	154	37.5	2.58	277.128	22	101325	38.961	40.7999	6.36327	62.4237	0.161053	1.53	1.67319e+06	1.19593	0.000387914	0.24086	0.161054	6.36329	5.96399			5.96397
10.2	158	42.5	2.58	277.128	22	101325	37.9747	39.767	6.85118	67.2101	0.173402	1.6901	1.84827e+06	1.19593	0.000473345	0.272975	0.173403	6.85121
10.3	182	38.5	2.58	277.128	22	101325	32.967	34.523	4.67744	45.8857	0.118385	1.32914	1.45353e+06	1.19593	0.000292747	0.247283	0.118386	4.67746

## Sheet: D.pallidiflavens_S.octona
ADAXIAL-PERPENDICULAR
									Parallel to the surface (tangential)
Sample	Cycle duration (ms)	Radius at COM (mm)	Body mass (g)	Vertical body area (mm2)	Temp (°C)	Air pressure (Pa)	RPM	Angular velocity (rad/s)	RCF (g)	Acceleration (m/s^2)	Centrifugal force(N)	Velocity (m/s)	Reynolds number	Air density (kg/m3)	Air resistance (N)	% air resistance	Total tangential (N)	Safety FactoD	Average Safety Factor	8.29933		Average RCF	Average	STDev
1.1	147	32	0.08	27	21	101325	40.8163	42.7428	5.95945	58.4622	0.00467697	1.36777	468470	1.19999	3.03066e-05	0.647982	0.00467707	5.95957	5.90251		0.234908	5.90236	8.29914	0.234903
1.2	154	37	0.08	27	21	101325	38.961	40.7999	6.27843	61.5914	0.00492731	1.5096	517047	1.19999	3.69176e-05	0.749224	0.00492745	6.27861
1.3	165	37	0.08	27	21	101325	36.3636	38.0799	5.46921	53.6529	0.00429224	1.40896	482577	1.19999	3.21593e-05	0.749224	0.00429236	5.46936
2.1	98	25.5	0.07	24	21	101325	61.2245	64.1141	10.6851	104.821	0.00733746	1.63491	527943	1.19999	3.84899e-05	0.52456	0.00733756	10.6853	9.4367			9.43653
2.2	132	30	0.07	24	21	101325	45.4545	47.5999	6.9289	67.9725	0.00475807	1.428	461127	1.19999	2.93639e-05	0.617127	0.00475816	6.92903
2.3	108	31	0.07	24	21	101325	55.5556	58.1776	10.6956	104.924	0.00734466	1.80351	582386	1.19999	4.68376e-05	0.637697	0.00734481	10.6958
3.1	112	22.5	0.06	22	21	101325	53.5714	56.0999	7.21834	70.8119	0.00424871	1.26225	390250	1.19999	2.1031e-05	0.49499	0.00424877	7.21843	9.90828			9.90817
3.2	86	23.5	0.06	22	21	101325	69.7674	73.0603	12.7868	125.438	0.00752631	1.71692	530821	1.19999	3.89107e-05	0.516989	0.00752641	12.787
3.3	91	20	0.06	22	21	101325	65.9341	69.046	9.71937	95.347	0.00572082	1.38092	426940	1.19999	2.51714e-05	0.439993	0.00572087	9.71946
4.1	121	33	0.06	22	21	101325	49.5868	51.9272	9.07056	88.9822	0.00533893	1.7136	529794	1.19999	3.87603e-05	0.725976	0.00533907	9.0708	7.91075			7.91052
4.2	123	34	0.06	22	21	101325	48.7805	51.0828	9.04398	88.7214	0.00532328	1.73682	536973	1.19999	3.98179e-05	0.747974	0.00532343	9.04423
4.3	165	38	0.06	22	21	101325	36.3636	38.0799	5.61703	55.103	0.00330618	1.44704	447382	1.19999	2.76395e-05	0.835965	0.0033063	5.61722
5.1	171	33.5	0.07	25	21	101325	35.0877	36.7438	4.61045	45.2285	0.003166	1.23092	405682	1.19999	2.27272e-05	0.717833	0.00316608	4.61057	8.51389			8.51375
5.2	119	29.5	0.07	25	21	101325	50.4202	52.7999	8.38337	82.2409	0.00575686	1.5576	513349	1.19999	3.63913e-05	0.632126	0.00575698	8.38354
5.3	84	22	0.07	25	21.5	101325	71.4286	74.7998	12.5474	123.09	0.00861632	1.6456	541431	1.19796	4.05506e-05	0.47062	0.00861642	12.5476
6.1	128	19	0.07	24	21	101325	46.875	49.0874	4.66686	45.7819	0.00320473	0.93266	301173	1.19999	1.25258e-05	0.390851	0.00320475	4.66689	6.24152			6.2414
6.2	152	33.5	0.07	24	21	101325	39.4737	41.3367	5.8351	57.2423	0.00400696	1.38478	447172	1.19999	2.76135e-05	0.689122	0.00400706	5.83524
6.3	129	34	0.07	24	21.5	101325	46.5116	48.7069	8.22224	80.6602	0.00564621	1.65603	533856	1.19796	3.94239e-05	0.69822	0.00564635	8.22244
7.1	138	45	0.07	25	21	101325	43.4783	45.5303	9.50922	93.2855	0.00652998	2.04886	675260	1.19999	6.29672e-05	0.964234	0.00653029	9.50967	10.4958			10.4955
7.2	122	40	0.07	25	21	101325	49.1803	51.5015	10.8151	106.096	0.00742674	2.06006	678949	1.19999	6.36573e-05	0.857105	0.00742701	10.8155
7.3	104	30	0.07	25	21.5	101325	57.6923	60.4152	11.1621	109.5	0.007665	1.81246	596331	1.19796	4.91911e-05	0.641748	0.00766516	11.1623
8.1	85	26.5	0.08	29	21	101325	70.5882	73.9198	14.7604	144.8	0.011584	1.95888	695334	1.19999	6.67667e-05	0.576361	0.0115842	14.7607	12.6533			12.653
8.2	119	31.5	0.08	29	21	101325	50.4202	52.7999	8.95174	87.8165	0.00702532	1.6632	590378	1.19999	4.81319e-05	0.685104	0.00702549	8.95195
8.3	98	34	0.08	29	21	101325	61.2245	64.1141	14.2468	139.761	0.0111809	2.17988	773783	1.19999	8.26821e-05	0.739474	0.0111812	14.2472
9.1	133	37.5	0.07	26	21	101325	45.1128	47.242	8.53137	83.6927	0.00585849	1.77157	595434	1.19999	4.89599e-05	0.835679	0.0058587	8.53167	6.64644			6.64627
9.2	157	33	0.07	26	21	101325	38.2166	40.0203	5.38772	52.8536	0.00369975	1.32067	443883	1.19999	2.72088e-05	0.735403	0.00369985	5.38787
9.3	124	23	0.07	26	21	101325	48.3871	50.6708	6.0197	59.0533	0.00413373	1.16543	391706	1.19999	2.11882e-05	0.512561	0.00413379	6.01978
10.1	175	37	0.08	27	21	101325	34.2857	35.9039	4.86202	47.6964	0.00381571	1.32844	455002	1.19999	2.8589e-05	0.749224	0.00381582	4.86215	5.2841			5.28399
10.2	179	32	0.08	27	21	101325	33.5196	35.1016	4.01915	39.4279	0.00315423	1.12325	384721	1.19999	2.04393e-05	0.647982	0.0031543	4.01924
10.3	126	27.5	0.08	27	21.5	101325	47.619	49.8666	6.9708	68.3835	0.00547068	1.37133	468893	1.19796	3.04129e-05	0.555917	0.00547076	6.9709
ABAXIAL-PERPENDICULAR
									Parallel to the surface (tangential)
Sample	Cycle duration (ms)	Radius at COM (mm)	Body mass (g)	Vertical body area (mm2)	Temp (°C)	Air pressure (Pa)	RPM	Angular velocity (rad/s)	RCF (g)	Acceleration (m/s^2)	Centrifugal force(N)	Velocity (m/s)	Reynolds number	Air density (kg/m3)	Air resistance (N)	% air resistance	Total tangential (N)	Safety FactoD	Average Safety Factor	9.52004	0.209409
1.1	118	26.5	0.08	26	21	101325	50.8475	53.2473	7.65901	75.1349	0.00601079	1.41105	474261	1.19999	3.10605e-05	0.516739	0.00601087	7.65911	6.11486			6.11478	9.51984	0.209404
1.2	132	28	0.08	26	21	101325	45.4545	47.5999	6.46697	63.441	0.00507528	1.3328	447959	1.19999	2.77108e-05	0.545988	0.00507535	6.46707
1.3	159	26.5	0.08	26	21	101325	37.7358	39.5169	4.21835	41.382	0.00331056	1.0472	351968	1.19999	1.71072e-05	0.516739	0.0033106	4.2184
2.1	111	26.5	0.07	23	21	101325	54.0541	56.6053	8.65547	84.9102	0.00594371	1.50004	474192	1.19999	3.10514e-05	0.522418	0.00594379	8.65559	9.31532			9.31512
2.2	109	34	0.07	23	21	101325	55.0459	57.6439	11.5164	112.976	0.00790831	1.95989	619560	1.19999	5.30079e-05	0.670266	0.00790849	11.5167
2.3	143	39.5	0.07	23	21	101325	41.958	43.9384	7.77348	76.2579	0.00533805	1.73557	548646	1.19999	4.15679e-05	0.778685	0.00533821	7.77372
3.1	145	37.5	0.06	19	21	101325	41.3793	43.3323	7.17771	70.4133	0.0042248	1.62496	466882	1.19999	3.01015e-05	0.712477	0.00422491	7.17789	8.39227			8.39211
3.2	95	28.5	0.06	19	21	101325	63.1579	66.1388	12.7083	124.669	0.00748012	1.88496	541583	1.19999	4.05046e-05	0.541488	0.00748023	12.7085
3.3	162	34.5	0.06	19	21	101325	37.037	38.7851	5.29029	51.8978	0.00311387	1.33809	384457	1.19999	2.04113e-05	0.655481	0.00311393	5.29041
4.1	84	20	0.06	20	21	101325	71.4286	74.7998	11.4068	111.9	0.00671402	1.496	440994	1.19999	2.68559e-05	0.399994	0.00671407	11.4068	11.3065			11.3063
4.2	115	31	0.06	20	21	101325	52.1739	54.6364	9.43315	92.5392	0.00555235	1.69373	499282	1.19999	3.44243e-05	0.619984	0.00555246	9.43333
4.3	100	32.5	0.06	20	21	101325	60	62.8319	13.079	128.305	0.00769829	2.04204	601957	1.19999	5.00385e-05	0.649982	0.00769845	13.0793
5.1	126	34.5	0.08	27	21	101325	47.619	49.8666	8.74518	85.7902	0.00686322	1.7204	589247	1.19999	4.79478e-05	0.698603	0.00686338	8.74539	9.27238			9.27216
5.2	109	36	0.08	27	21	101325	55.0459	57.6439	12.1938	119.621	0.00956972	2.07518	710764	1.19999	6.97628e-05	0.728975	0.00956997	12.1942
5.3	128	28	0.08	27	21.5	101325	46.875	49.0874	6.87747	67.468	0.00539744	1.37445	469959	1.19796	3.05513e-05	0.566025	0.00539753	6.87758
6.1	112	38	0.07	25	21	101325	53.5714	56.0999	12.191	119.593	0.00837154	2.1318	702591	1.19999	6.81678e-05	0.814253	0.00837182	12.1914	7.72406			7.72388
6.2	167	30	0.07	25	21	101325	35.9281	37.6239	4.32891	42.4667	0.00297267	1.12872	371999	1.19999	1.91099e-05	0.642839	0.00297273	4.329
6.3	110	20	0.07	25	21.5	101325	54.5455	57.1199	6.65174	65.2536	0.00456775	1.1424	375869	1.19796	1.95427e-05	0.427837	0.00456779	6.6518
7.1	89	21	0.07	26	21	101325	67.4157	70.5976	10.6692	104.664	0.00732651	1.48255	498291	1.19999	3.42878e-05	0.467991	0.00732659	10.6693	7.76554			7.76538
7.2	121	31.5	0.07	26	21	101325	49.5868	51.9272	8.65826	84.9375	0.00594563	1.63571	549768	1.19999	4.1738e-05	0.701978	0.00594577	8.65847
7.3	195	37.5	0.07	26	21.5	101325	30.7692	32.2215	3.96874	38.9334	0.00272533	1.2083	405427	1.19796	2.27372e-05	0.834261	0.00272543	3.96888
8.1	109	38.5	0.07	25	21.5	101325	55.0459	57.6439	13.0406	127.929	0.008955	2.21929	730187	1.19796	7.37528e-05	0.823566	0.0089553	13.0411	10.6724			10.6722
8.2	129	29	0.07	25	21.5	101325	46.5116	48.7069	7.01309	68.7984	0.00481589	1.4125	464738	1.19796	2.98763e-05	0.620358	0.00481598	7.01322
8.3	87	22.5	0.07	25	21	101325	68.9655	72.2205	11.9629	117.356	0.00821489	1.62496	535551	1.19999	3.96072e-05	0.482134	0.00821499	11.963
9.1	90	27.5	0.07	24	21.5	101325	66.6667	69.8132	13.6628	134.032	0.00938222	1.91986	618907	1.19796	5.29861e-05	0.564741	0.00938237	13.663	12.3905			12.3902
9.2	97	28.5	0.07	24	21.5	101325	61.8557	64.7751	12.1897	119.581	0.00837065	1.84609	595125	1.19796	4.89923e-05	0.585277	0.00837079	12.1899
9.3	117	38.5	0.07	24	21	101325	51.2821	53.7024	11.3183	111.032	0.00777225	2.06754	667648	1.19999	6.15558e-05	0.791969	0.00777249	11.3186
10.1	115	31.5	0.07	24	21.5	101325	52.1739	54.6364	9.5853	94.0318	0.00658222	1.72105	554815	1.19796	4.25801e-05	0.646882	0.00658236	9.5855	12.2466			12.2462
10.2	96	35	0.07	24	21	101325	62.5	65.4498	15.2833	149.929	0.010495	2.29074	739724	1.19999	7.55636e-05	0.719976	0.0104953	15.2837
10.3	112	37	0.07	24	21	101325	53.5714	56.0999	11.8702	116.446	0.00815124	2.0757	670281	1.19999	6.20421e-05	0.761115	0.00815147	11.8705
ADAXIAL-PARALLEL
									Parallel to the surface (tangential)
Sample	Cycle duration (ms)	Radius at COM (mm)	Body mass (g)	Vertical body area (mm2)	Temp (°C)	Air pressure (Pa)	RPM	Angular velocity (rad/s)	RCF (g)	Acceleration (m/s^2)	Centrifugal force(N)	Velocity (m/s)	Reynolds number	Air density (kg/m3)	Air resistance (N)	% air resistance	Total tangential (N)	Safety FactoD	Average Safety Factor	7.28463	0.140786
1.1	140	32	0.07	25	20	101325	42.8571	44.8799	6.57029	64.4546	0.00451182	1.43616	474939	1.20408	3.10435e-05	0.688032	0.00451193	6.57045	5.21421			5.21408	7.28445	0.140782
1.2	163	33	0.07	25	21	101325	36.8098	38.5471	4.99838	49.0341	0.00343239	1.27206	419241	1.19999	2.42717e-05	0.70712	0.00343247	4.99851
1.3	175	31	0.07	25	21	101325	34.2857	35.9039	4.07358	39.9618	0.00279733	1.11302	366827	1.19999	1.85821e-05	0.664266	0.00279739	4.07367
2.1	137	29.5	0.07	26	20	101325	43.7956	45.8627	6.32516	62.0498	0.00434349	1.35295	456283	1.20408	2.86525e-05	0.659652	0.00434358	6.3253	6.57201			6.57186
2.2	151	33.5	0.07	26	21	101325	39.7351	41.6105	5.91264	58.003	0.00406021	1.39395	468513	1.19999	3.03122e-05	0.746545	0.00406032	5.91281
2.3	126	29.5	0.07	26	21	101325	47.619	49.8666	7.47776	73.3568	0.00513498	1.47106	494431	1.19999	3.37586e-05	0.65741	0.00513509	7.47792
3.1	118	30.5	0.07	26	20.5	101325	50.8475	53.2473	8.81509	86.476	0.00605332	1.62404	546778	1.20203	4.1215e-05	0.680851	0.00605346	8.81529	6.69641			6.69623
3.2	166	35.5	0.07	26	21	101325	36.1446	37.8505	5.18445	50.8595	0.00356016	1.34369	451621	1.19999	2.81658e-05	0.791112	0.00356027	5.18461
3.3	151	34.5	0.07	26	21	101325	39.7351	41.6105	6.08914	59.7345	0.00418141	1.43556	482499	1.19999	3.21489e-05	0.768829	0.00418154	6.08932
4.1	121	36	0.07	24	20.5	101325	49.5868	51.9272	9.89515	97.0714	0.006795	1.86938	604685	1.20203	5.04072e-05	0.741807	0.00679519	9.89542	8.84248			8.84225
4.2	124	37	0.07	24	21	101325	48.3871	50.6708	9.68387	94.9988	0.00664992	1.87482	605415	1.19999	5.0615e-05	0.761115	0.00665011	9.68415
4.3	134	31	0.07	24	21	101325	44.7761	46.8894	6.94773	68.1572	0.00477101	1.45357	469386	1.19999	3.04252e-05	0.637697	0.0047711	6.94787
5.1	125	31	0.08	28	20.5	101325	48	50.2655	7.98422	78.3252	0.00626601	1.55823	544423	1.20203	4.08609e-05	0.65209	0.00626615	7.98439	6.92531			6.92515
5.2	165	35	0.08	28	21	101325	36.3636	38.0799	5.17358	50.7528	0.00406022	1.3328	464869	1.19999	2.98424e-05	0.734975	0.00406033	5.17372
5.3	129	31.5	0.08	28	21	101325	46.5116	48.7069	7.61766	74.7293	0.00597834	1.53427	535140	1.19999	3.95465e-05	0.661481	0.00597847	7.61783
6.1	107	34.5	0.07	25	20.5	101325	56.0748	58.7214	12.1267	118.963	0.0083274	2.02589	668823	1.20203	6.16676e-05	0.740519	0.00832763	12.127	7.32562			7.32543
6.2	171	33.5	0.07	25	21	101325	35.0877	36.7438	4.61045	45.2285	0.003166	1.23092	405682	1.19999	2.27272e-05	0.717833	0.00316608	4.61057
6.3	158	32.5	0.07	25	21	101325	37.9747	39.767	5.23914	51.396	0.00359772	1.29243	425955	1.19999	2.50553e-05	0.696407	0.0035978	5.23927
7.1	160	34	0.06	21	21	101325	37.5	39.2699	5.34478	52.4323	0.00314594	1.33518	403307	1.19999	2.24618e-05	0.713977	0.00314602	5.34491	8.0771			8.07692
7.2	101	31	0.06	21	21	101325	59.4059	62.2098	12.2295	119.972	0.0071983	1.9285	582529	1.19999	4.68606e-05	0.650981	0.00719845	12.2298
7.3	138	31.5	0.06	21	21	101325	43.4783	45.5303	6.65646	65.2998	0.00391799	1.43421	433220	1.19999	2.59173e-05	0.661481	0.00391808	6.6566
8.1	123	38	0.07	25	21	101325	48.7805	51.0828	10.108	99.1592	0.00694115	1.94115	639758	1.19999	5.65203e-05	0.814253	0.00694138	10.1083	9.8379			9.83764
8.2	105	29.5	0.07	25	21	101325	57.1429	59.8399	10.768	105.634	0.00739437	1.76528	581795	1.19999	4.67426e-05	0.632126	0.00739452	10.7682
8.3	124	33	0.07	25	21	101325	48.3871	50.6708	8.63697	84.7287	0.00593101	1.67214	551099	1.19999	4.19404e-05	0.70712	0.00593115	8.63718
9.1	137	40.5	0.08	26	21	101325	43.7956	45.8627	8.6837	85.1871	0.00681496	1.85744	624293	1.19999	5.38208e-05	0.78972	0.00681518	8.68397	7.73981			7.73961
9.2	131	33	0.08	26	21	101325	45.8015	47.9632	7.73859	75.9156	0.00607325	1.58279	531982	1.19999	3.90811e-05	0.643482	0.00607337	7.73875
9.3	146	36	0.08	26	21	101325	41.0959	43.0355	6.79653	66.674	0.00533392	1.54928	520719	1.19999	3.74438e-05	0.701978	0.00533405	6.7967
10.1	157	33	0.07	24	21	101325	38.2166	40.0203	5.38772	52.8536	0.00369975	1.32067	426469	1.19999	2.51158e-05	0.678837	0.00369984	5.38785	5.61545			5.61534
10.2	171	31.5	0.07	24	21	101325	35.0877	36.7438	4.3352	42.5283	0.00297698	1.15743	373755	1.19999	1.92907e-05	0.647982	0.00297704	4.33529
10.3	128	29	0.07	24	21	101325	46.875	49.0874	7.1231	69.8776	0.00489143	1.42353	459686	1.19999	2.91807e-05	0.596556	0.00489152	7.12322
ABAXIAL-PARALLEL
									Parallel to the surface (tangential)
Sample	Cycle duration (ms)	Radius at COM (mm)	Body mass (g)	Vertical body area (mm2)	Temp (°C)	Air pressure (Pa)	RPM	Angular velocity (rad/s)	RCF (g)	Acceleration (m/s^2)	Centrifugal force(N)	Velocity (m/s)	Reynolds number	Air density (kg/m3)	Air resistance (N)	% air resistance	Total tangential (N)	Safety FactoD	Average Safety Factor	9.40932	0.204353
1.1	99	31	0.08	26	20	101325	60.6061	63.4665	12.7286	124.868	0.00998944	1.96746	663528	1.20408	6.05917e-05	0.606547	0.00998962	12.7289	11.9231			11.9229	9.40911	0.204348
1.2	101	32.5	0.08	26	21	101325	59.4059	62.2098	12.8213	125.777	0.0100621	2.02182	679541	1.19999	6.37683e-05	0.633733	0.0100623	12.8215
1.3	114	33	0.08	26	21	101325	52.6316	55.1157	10.2187	100.245	0.00801962	1.81882	611312	1.19999	5.16059e-05	0.643482	0.00801979	10.2189
2.1	112	34	0.07	24	20	101325	53.5714	56.0999	10.9077	107.005	0.00749032	1.9074	618035	1.20408	5.25678e-05	0.701792	0.00749051	10.908	10.006			10.0057
2.2	109	35.5	0.07	24	21	101325	55.0459	57.6439	12.0245	117.96	0.00825721	2.04636	660807	1.19999	6.03008e-05	0.730261	0.00825743	12.0248
2.3	142	35.5	0.07	24	21	101325	42.2535	44.2478	7.08504	69.5043	0.0048653	1.5708	507239	1.19999	3.55303e-05	0.730261	0.00486543	7.08523
3.1	145	32.5	0.08	27	21	101325	41.3793	43.3323	6.22068	61.0249	0.00488199	1.4083	482352	1.19999	3.21294e-05	0.658106	0.0048821	6.22082	8.03312			8.03292
3.2	143	37.5	0.08	27	21	101325	41.958	43.9384	7.37989	72.3967	0.00579174	1.64769	564345	1.19999	4.39807e-05	0.759348	0.00579191	7.3801
3.3	115	34.5	0.08	27	21	101325	52.1739	54.6364	10.4982	102.987	0.00823897	1.88496	645610	1.19999	5.75591e-05	0.698603	0.00823918	10.4984
4.1	159	38	0.08	26	21	101325	37.7358	39.5169	6.04895	59.3402	0.00474722	1.50164	504708	1.19999	3.51766e-05	0.740974	0.00474735	6.04912	6.2747			6.27455
4.2	148	35	0.08	26	21	101325	40.5405	42.454	6.43036	63.0818	0.00504655	1.48589	499414	1.19999	3.44424e-05	0.682479	0.00504666	6.43051
4.3	149	35	0.08	26	21	101325	40.2685	42.169	6.34434	62.2379	0.00497904	1.47592	496062	1.19999	3.39817e-05	0.682479	0.00497915	6.34448
5.1	125	29.5	0.08	26	21	101325	48	50.2655	7.59789	74.5353	0.00596282	1.48283	498386	1.19999	3.43009e-05	0.575236	0.00596292	7.59801	7.64877			7.64863
5.2	133	33.5	0.08	26	21	101325	45.1128	47.242	7.62136	74.7655	0.00598124	1.58261	531921	1.19999	3.90722e-05	0.653231	0.00598137	7.62152
5.3	125	30	0.08	26	21	101325	48	50.2655	7.72666	75.7986	0.00606388	1.50796	506833	1.19999	3.54735e-05	0.584986	0.00606399	7.72679
6.1	107	32	0.07	23	21	101325	56.0748	58.7214	11.2479	110.342	0.00772396	1.87908	594015	1.19999	4.87268e-05	0.63084	0.00772412	11.2482	8.11838			8.11822
6.2	129	33	0.07	23	21	101325	46.5116	48.7069	7.98041	78.2878	0.00548015	1.60733	508107	1.19999	3.5652e-05	0.650553	0.00548026	7.98058
6.3	156	31	0.07	23	21	101325	38.4615	40.2768	5.12629	50.2889	0.00352022	1.24858	394701	1.19999	2.15134e-05	0.611127	0.00352029	5.12639
7.1	147	37	0.06	20	21	101325	40.8163	42.7428	6.89061	67.5969	0.00405581	1.58148	466194	1.19999	3.00128e-05	0.739974	0.00405593	6.8908	9.71384			9.71359
7.2	97	34.5	0.06	20	21	101325	61.8557	64.7751	14.7559	144.756	0.00868534	2.23474	658764	1.19999	5.99284e-05	0.689979	0.00868554	14.7563
7.3	140	36.5	0.06	20	21	101325	42.8571	44.8799	7.49424	73.5185	0.00441111	1.63812	482889	1.19999	3.22009e-05	0.729975	0.00441123	7.49444
8.1	111	33	0.07	24	21	101325	54.0541	56.6053	10.7785	105.737	0.0074016	1.86797	603204	1.19999	5.02459e-05	0.678837	0.00740177	10.7788	12.9906			12.9903
8.2	114	35	0.07	24	21	101325	52.6316	55.1157	10.838	106.321	0.00744245	1.92905	622925	1.19999	5.35853e-05	0.719976	0.00744265	10.8383
8.3	92	36.5	0.07	24	21	101325	65.2174	68.2955	17.3543	170.246	0.0119172	2.49279	804967	1.19999	8.94807e-05	0.750831	0.0119176	17.3548
9.1	117	35	0.08	25	21	101325	51.2821	53.7024	10.2893	100.938	0.00807507	1.87959	619469	1.19999	5.29922e-05	0.656231	0.00807524	10.2896	8.87238			8.8722
9.2	117	34	0.08	25	21	101325	51.2821	53.7024	9.99535	98.0544	0.00784435	1.82588	601770	1.19999	5.00074e-05	0.637482	0.00784451	9.99555
9.3	147	34	0.08	25	21	101325	40.8163	42.7428	6.33191	62.1161	0.00496929	1.45325	478960	1.19999	3.1679e-05	0.637482	0.00496939	6.33204
10.1	124	32	0.07	24	21	101325	48.3871	50.6708	8.37524	82.1611	0.00575128	1.62147	523602	1.19999	3.78596e-05	0.658267	0.0057514	8.37542	10.5123			10.5121
10.2	175	34	0.07	24	21	101325	34.2857	35.9039	4.4678	43.8291	0.00306804	1.22073	394197	1.19999	2.14586e-05	0.699406	0.00306811	4.46791
10.3	83	32	0.07	24	21	101325	72.2892	75.701	18.6932	183.381	0.0128366	2.42243	782249	1.19999	8.45012e-05	0.658267	0.0128369	18.6936

## Sheet: D.pallidiflavens_P.isabella
ADAXIAL-PERPENDICULAR
									Parallel to the surface (tangential)
Sample	Cycle duration (ms)	Radius at COM (mm)	Body mass (g)	Vertical body area (mm2)	Temp (°C)	Air pressure (Pa)	RPM	Angular velocity (rad/s)	RCF (g)	Acceleration (m/s^2)	Centrifugal force(N)	Velocity (m/s)	Reynolds number	Air density (kg/m3)	Air resistance (N)	% air resistance	Total tangential (N)	Safety FactoD	Average Safety Factor	8.17417		Average RCF	Average	STDev
1.1	129	42	2.6	296	21	101325	46.5116	48.7069	10.1569	99.6391	0.259062	2.04569	2.31992e+06	1.19999	0.000743222	0.286889	0.259063	10.1569	9.54953		0.112228	9.54949	8.17414	0.112227
1.2	134	38.5	2.6	296	21	101325	44.7761	46.8894	8.62863	84.6469	0.220082	1.80524	2.04724e+06	1.19999	0.000578777	0.262982	0.220083	8.62866
1.3	137	46	2.6	296	21	101325	43.7956	45.8627	9.86296	96.7557	0.251565	2.10968	2.39249e+06	1.19999	0.000790449	0.314212	0.251566	9.86301
2.1	113	31.5	2.68	312	20	101325	53.0973	55.6034	9.9276	97.3898	0.261005	1.75151	2.04624e+06	1.20408	0.000576243	0.220778	0.261005	9.92763	9.38761			9.38758
2.2	120	45	2.68	312	21	101325	50	52.3599	12.5759	123.37	0.330632	2.35619	2.74332e+06	1.19999	0.00103926	0.314325	0.330633	12.576
2.3	160	36	2.68	312	21	101325	37.5	39.2699	5.65918	55.5165	0.148784	1.41372	1.64599e+06	1.19999	0.000374134	0.25146	0.148785	5.65919
3.1	136	34.5	2.54	297	20.5	101325	44.1176	46.1999	7.50641	73.6378	0.18704	1.5939	1.8137e+06	1.20203	0.000453486	0.242453	0.187041	7.50643	7.21219			7.21217
3.2	107	30	2.54	297	21	101325	56.0748	58.7214	10.5449	103.446	0.262753	1.76164	2.00117e+06	1.19999	0.000553018	0.21047	0.262753	10.545
3.3	191	32.5	2.54	297	21	101325	31.4136	32.8963	3.58515	35.1703	0.0893326	1.06913	1.21449e+06	1.19999	0.000203687	0.22801	0.0893329	3.58516
4.1	162	41	2.7	284	20.5	101325	37.037	38.7851	6.28702	61.6756	0.166524	1.59019	1.76943e+06	1.20203	0.000431621	0.259193	0.166525	6.28704	8.17745			8.17743
4.2	116	32.5	2.7	284	21	101325	51.7241	54.1654	9.71982	95.3514	0.257449	1.76038	1.95547e+06	1.19999	0.000528052	0.205109	0.257449	9.71984
4.3	119	30	2.7	284	21	101325	50.4202	52.7999	8.52546	83.6348	0.225814	1.584	1.75955e+06	1.19999	0.000427538	0.189332	0.225814	8.52548
5.1	140	48	2.82	330	21	101325	42.8571	44.8799	9.85544	96.6818	0.272643	2.15423	2.57951e+06	1.19999	0.000918858	0.337017	0.272644	9.85549	7.8348			7.83477
5.2	137	38	2.82	330	21	101325	43.7956	45.8627	8.14767	79.9286	0.225399	1.74278	2.08683e+06	1.19999	0.000601378	0.266806	0.225399	8.14769
5.3	153	32	2.82	330	21	101325	39.2157	41.0666	5.50121	53.9668	0.152186	1.31413	1.57356e+06	1.19999	0.000341931	0.224679	0.152187	5.50122
6.1	125	40	2.56	349	20	101325	48	50.2655	10.3022	101.065	0.258726	2.01062	2.48433e+06	1.20408	0.0008494	0.328299	0.258727	10.3023	8.51626			8.51621
6.2	131	39.5	2.56	349	21	101325	45.8015	47.9632	9.26286	90.8687	0.232624	1.89455	2.33295e+06	1.19999	0.000751597	0.323094	0.232625	9.26291
6.3	173	44.5	2.56	349	21	101325	34.6821	36.319	5.98354	58.6986	0.150268	1.6162	1.99019e+06	1.19999	0.000546967	0.363991	0.150269	5.98358
7.1	117	33	2.51	339	21	101325	51.2821	53.7024	9.70137	95.1704	0.238878	1.77218	2.15078e+06	1.19999	0.000638798	0.267415	0.238879	9.7014	8.77799			8.77795
7.2	140	36.5	2.51	339	21	101325	42.8571	44.8799	7.49424	73.5185	0.184531	1.63812	1.98807e+06	1.19999	0.000545805	0.295777	0.184532	7.49427
7.3	136	42	2.51	339	21	101325	44.1176	46.1999	9.13823	89.6461	0.225012	1.9404	2.35493e+06	1.19999	0.000765823	0.340346	0.225013	9.13829
8.1	126	45	2.89	328	20.5	101325	47.619	49.8666	11.4068	111.9	0.323392	2.24399	2.6834e+06	1.20203	0.000992669	0.306954	0.323393	11.4068	8.12295			8.12291
8.2	155	38.5	2.89	328	21	101325	38.7097	40.5367	6.44894	63.2641	0.182833	1.56066	1.86309e+06	1.19999	0.000479336	0.26217	0.182834	6.44896
8.3	163	43	2.89	328	21	101325	36.8098	38.5471	6.51304	63.893	0.184651	1.65753	1.97872e+06	1.19999	0.000540684	0.292813	0.184651	6.51307
9.1	107	43	2.73	290	21	101325	56.0748	58.7214	15.1144	148.273	0.404784	2.52502	2.83433e+06	1.19999	0.00110937	0.274063	0.404785	15.1145	8.50604			8.50601
9.2	165	40	2.73	290	21	101325	36.3636	38.0799	5.91266	58.0032	0.158349	1.5232	1.70979e+06	1.19999	0.000403699	0.254942	0.158349	5.91268
9.3	194	42	2.73	290	21	101325	30.9278	32.3876	4.49093	44.0561	0.120273	1.36028	1.52691e+06	1.19999	0.000321959	0.267689	0.120273	4.49095
10.1	163	38.5	2.53	323	21	101325	36.8098	38.5471	5.83145	57.2065	0.144732	1.48407	1.75809e+06	1.19999	0.000426832	0.29491	0.144733	5.83147	5.65693			5.65691
10.2	167	40	2.53	323	21	101325	35.9281	37.6239	5.77189	56.6222	0.143254	1.50495	1.78284e+06	1.19999	0.000438932	0.3064	0.143255	5.77191
10.3	171	39	2.53	323	21	101325	35.0877	36.7438	5.36739	52.6541	0.133215	1.43301	1.69761e+06	1.19999	0.000397967	0.29874	0.133215	5.36741
ABAXIAL-PERPENDICULAR
									Parallel to the surface (tangential)
Sample	Cycle duration (ms)	Radius at COM (mm)	Body mass (g)	Vertical body area (mm2)	Temp (°C)	Air pressure (Pa)	RPM	Angular velocity (rad/s)	RCF (g)	Acceleration (m/s^2)	Centrifugal force(N)	Velocity (m/s)	Reynolds number	Air density (kg/m3)	Air resistance (N)	% air resistance	Total tangential (N)	Safety FactoD	Average Safety Factor	9.08789	0.249653
1.1	136	40	2.71	335	21	101325	44.1176	46.1999	8.70308	85.3772	0.231372	1.848	2.22952e+06	1.19999	0.000686428	0.296676	0.231373	8.70312	6.64859			6.64857	9.08786	0.249652
1.2	176	35	2.71	335	21	101325	34.0909	35.6999	4.54709	44.6069	0.120885	1.2495	1.50746e+06	1.19999	0.000313808	0.259591	0.120885	4.5471
1.3	144	34.5	2.71	335	21	101325	41.6667	43.6332	6.69553	65.6831	0.178001	1.50535	1.81613e+06	1.19999	0.000455476	0.255883	0.178002	6.69555
2.1	108	39	2.65	342	21	101325	55.5556	58.1776	13.4557	132.001	0.349802	2.26893	2.7658e+06	1.19999	0.00105637	0.301989	0.349804	13.4558	11.4182			11.4181
2.2	118	38	2.65	342	21	101325	50.8475	53.2473	10.9827	107.741	0.285513	2.0234	2.4665e+06	1.19999	0.000840112	0.294246	0.285514	10.9828
2.3	132	42.5	2.65	342	21	101325	45.4545	47.5999	9.81594	96.2943	0.25518	2.023	2.46601e+06	1.19999	0.000839777	0.32909	0.255181	9.81599
3.1	106	47	2.8	314	21	101325	56.6038	59.2753	16.8336	165.138	0.462385	2.78594	3.25405e+06	1.19999	0.00146225	0.316239	0.462387	16.8337	12.0577			12.0577
3.2	129	39.5	2.8	314	21	101325	46.5116	48.7069	9.55231	93.7082	0.262383	1.92392	2.24719e+06	1.19999	0.000697352	0.265776	0.262384	9.55234
3.3	125	38	2.8	314	21	101325	48	50.2655	9.78711	96.0115	0.268832	1.91009	2.23103e+06	1.19999	0.000687361	0.255683	0.268833	9.78714
4.1	148	39	2.81	328	21	101325	40.5405	42.454	7.16526	70.2912	0.197518	1.6557	1.97655e+06	1.19999	0.000539495	0.273136	0.197519	7.16529	8.64581			8.64579
4.2	141	33	2.81	328	21	101325	42.5532	44.5616	6.67985	65.5293	0.184137	1.47053	1.75549e+06	1.19999	0.00042557	0.231115	0.184138	6.67986
4.3	104	32.5	2.81	328	21	101325	57.6923	60.4152	12.0923	118.625	0.333336	1.9635	2.34398e+06	1.19999	0.00075872	0.227613	0.333337	12.0923
5.1	184	35.5	2.82	335	21	101325	32.6087	34.1477	4.21972	41.3954	0.116735	1.21224	1.46251e+06	1.19999	0.000295375	0.253029	0.116735	4.21973	9.3825			9.38247
5.2	124	36	2.82	335	21	101325	48.3871	50.6708	9.42215	92.4313	0.260656	1.82415	2.20075e+06	1.19999	0.000668828	0.256593	0.260657	9.42218
5.3	106	40.5	2.82	335	21	101325	56.6038	59.2753	14.5055	142.299	0.401284	2.40065	2.89627e+06	1.19999	0.00115838	0.288667	0.401286	14.5056
6.1	97	32.5	2.35	299	21	101325	61.8557	64.7751	13.9005	136.364	0.320455	2.10519	2.39947e+06	1.19999	0.000795064	0.248104	0.320456	13.9005	13.3169			13.3168
6.2	114	39	2.35	299	21	101325	52.6316	55.1157	12.0766	118.472	0.278409	2.14951	2.44998e+06	1.19999	0.000828893	0.297724	0.27841	12.0767
6.3	108	40.5	2.35	299	21	101325	55.5556	58.1776	13.9733	137.078	0.322133	2.35619	2.68556e+06	1.19999	0.000995959	0.309175	0.322134	13.9733
7.1	132	29	2.55	318	21	101325	45.4545	47.5999	6.69793	65.7067	0.167552	1.3804	1.62258e+06	1.19999	0.000363566	0.216986	0.167553	6.69795	5.61433			5.61431
7.2	141	33.5	2.55	318	21	101325	42.5532	44.5616	6.78106	66.5222	0.169631	1.49281	1.75471e+06	1.19999	0.000425193	0.250656	0.169632	6.78108
7.3	216	39	2.55	318	21	101325	27.7778	29.0888	3.36394	33.0002	0.0841506	1.13446	1.3335e+06	1.19999	0.000245559	0.291808	0.0841509	3.36395
8.1	120	40	2.43	310	21	101325	50	52.3599	11.1786	109.662	0.266479	2.0944	2.43067e+06	1.19999	0.000815881	0.306169	0.266481	11.1787	8.89206			8.89202
8.2	125	39	2.43	310	21	101325	48	50.2655	10.0447	98.5381	0.239448	1.96035	2.27511e+06	1.19999	0.00071479	0.298515	0.239449	10.0447
8.3	163	36	2.43	310	21	101325	36.8098	38.5471	5.45278	53.4918	0.129985	1.3877	1.61051e+06	1.19999	0.000358178	0.275553	0.129986	5.4528
9.1	125	42.5	2.65	346	21	101325	48	50.2655	10.9461	107.381	0.28456	2.13628	2.61929e+06	1.19999	0.000947418	0.332939	0.284562	10.9462	7.81699			7.81695
9.2	133	38.5	2.65	346	21	101325	45.1128	47.242	8.75887	85.9245	0.2277	1.81882	2.23005e+06	1.19999	0.000686755	0.301604	0.227701	8.75891
9.3	206	39.5	2.65	346	21	101325	29.1262	30.5009	3.74588	36.747	0.0973797	1.20479	1.47719e+06	1.19999	0.000301331	0.309438	0.0973801	3.74589
10.1	142	39	2.42	295	21	101325	42.2535	44.2478	7.78357	76.3568	0.184783	1.72566	1.95369e+06	1.19999	0.000527087	0.285245	0.184784	7.7836	7.08589			7.08587
10.2	141	36	2.42	295	21	101325	42.5532	44.5616	7.2871	71.4865	0.172997	1.60422	1.81619e+06	1.19999	0.000455509	0.263303	0.172998	7.28713
10.3	142	31	2.42	295	21	101325	42.2535	44.2478	6.18694	60.6939	0.146879	1.37168	1.55293e+06	1.19999	0.000333025	0.226733	0.14688	6.18695
ADAXIAL-PARALLEL
									Parallel to the surface (tangential)
Sample	Cycle duration (ms)	Radius at COM (mm)	Body mass (g)	Vertical body area (mm2)	Temp (°C)	Air pressure (Pa)	RPM	Angular velocity (rad/s)	RCF (g)	Acceleration (m/s^2)	Centrifugal force(N)	Velocity (m/s)	Reynolds number	Air density (kg/m3)	Air resistance (N)	% air resistance	Total tangential (N)	Safety FactoD	Average Safety Factor	7.84822	0.178621
1.1	145	40.5	2.68	358	21	101325	41.3793	43.3323	7.75193	76.0464	0.203804	1.75496	2.18875e+06	1.19999	0.000661553	0.3246	0.203805	7.75197	6.34544			6.34541	7.84818	0.17862
1.2	158	34.5	2.68	358	21	101325	37.9747	39.767	5.56155	54.5588	0.146218	1.37196	1.71108e+06	1.19999	0.00040431	0.276512	0.146218	5.56157
1.3	158	35.5	2.68	358	21	101325	37.9747	39.767	5.72275	56.1402	0.150456	1.41173	1.76068e+06	1.19999	0.000428088	0.284527	0.150456	5.72277
2.1	157	34	2.24	316	21	101325	38.2166	40.0203	5.55099	54.4552	0.12198	1.36069	1.59437e+06	1.19999	0.000351037	0.287782	0.12198	5.55101	4.74175			4.74173
2.2	194	33.5	2.24	316	21	101325	30.9278	32.3876	3.58205	35.1399	0.0787135	1.08498	1.27132e+06	1.19999	0.000223193	0.28355	0.0787138	3.58207
2.3	171	37	2.24	316	21	101325	35.0877	36.7438	5.09214	49.9539	0.111897	1.35952	1.593e+06	1.19999	0.000350434	0.313175	0.111897	5.09216
3.1	123	37	2.5	339	21	101325	48.7805	51.0828	9.84197	96.5498	0.241374	1.89006	2.29384e+06	1.19999	0.000726609	0.301028	0.241376	9.84202	9.03582			9.03577
3.2	129	39.5	2.5	339	21	101325	46.5116	48.7069	9.55231	93.7082	0.23427	1.92392	2.33493e+06	1.19999	0.000752874	0.321368	0.234272	9.55236
3.3	138	36.5	2.5	339	21	101325	43.4783	45.5303	7.71304	75.6649	0.189162	1.66186	2.01688e+06	1.19999	0.00056174	0.296961	0.189163	7.71307
4.1	134	37	2.45	314	21	101325	44.7761	46.8894	8.29245	81.3489	0.199305	1.73491	2.02642e+06	1.19999	0.000567063	0.284519	0.199306	8.29248	8.71786			8.71782
4.2	117	37	2.45	314	21	101325	51.2821	53.7024	10.8773	106.706	0.26143	1.98699	2.32085e+06	1.19999	0.000743822	0.284519	0.261431	10.8773
4.3	147	37.5	2.45	314	21	101325	40.8163	42.7428	6.98373	68.5104	0.16785	1.60285	1.87217e+06	1.19999	0.000484022	0.288364	0.167851	6.98376
5.1	150	35.5	2.56	349	21	101325	40	41.8879	6.34946	62.2882	0.159458	1.48702	1.83112e+06	1.19999	0.000463028	0.290376	0.159458	6.34948	8.82789			8.82785
5.2	121	37.5	2.56	349	21	101325	49.5868	51.9272	10.3075	101.116	0.258857	1.94727	2.39787e+06	1.19999	0.000794008	0.306735	0.258858	10.3075
5.3	118	34	2.56	349	21	101325	50.8475	53.2473	9.82665	96.3995	0.246783	1.81041	2.22934e+06	1.19999	0.000686321	0.278106	0.246784	9.82669
6.1	132	35	2.63	297	21	101325	45.4545	47.5999	8.08371	79.3012	0.208562	1.666	1.89252e+06	1.19999	0.000494598	0.237146	0.208563	8.08374	5.57393			5.57391
6.2	157	36.5	2.63	297	21	101325	38.2166	40.0203	5.95915	58.4593	0.153748	1.46074	1.65935e+06	1.19999	0.000380234	0.247309	0.153748	5.95917
6.3	226	34	2.63	297	21	101325	26.5487	27.8017	2.67888	26.2798	0.0691158	0.945258	1.07378e+06	1.19999	0.000159223	0.23037	0.069116	2.67888
7.1	141	36.5	2.69	346	21	101325	42.5532	44.5616	7.38831	72.4794	0.194969	1.6265	1.99425e+06	1.19999	0.000549201	0.281685	0.19497	7.38834	7.50951			7.50948
7.2	168	39	2.69	346	21	101325	35.7143	37.3999	5.56079	54.5514	0.146743	1.4586	1.78838e+06	1.19999	0.000441667	0.300978	0.146744	5.56082
7.3	128	39	2.69	346	21	101325	46.875	49.0874	9.57934	93.9733	0.252788	1.91441	2.34725e+06	1.19999	0.00076084	0.300978	0.252789	9.57938
8.1	115	36	2.52	335	21	101325	52.1739	54.6364	10.9546	107.465	0.270811	1.96691	2.37298e+06	1.19999	0.00077761	0.28714	0.270813	10.9547	8.91559			8.91555
8.2	137	35.5	2.52	335	21	101325	43.7956	45.8627	7.61163	74.6701	0.188169	1.62812	1.96425e+06	1.19999	0.000532805	0.283152	0.18817	7.61167
8.3	134	36.5	2.52	335	21	101325	44.7761	46.8894	8.18039	80.2496	0.202229	1.71146	2.0648e+06	1.19999	0.000588747	0.291128	0.20223	8.18042
9.1	154	39.5	2.83	361	21	101325	38.961	40.7999	6.70265	65.753	0.186081	1.6116	2.01835e+06	1.19999	0.000562559	0.302318	0.186082	6.70268	8.31336			8.31333
9.2	124	39	2.83	361	21	101325	48.3871	50.6708	10.2073	100.134	0.283379	1.97616	2.47494e+06	1.19999	0.000845865	0.298491	0.28338	10.2074
9.3	138	38	2.83	361	21	101325	43.4783	45.5303	8.03001	78.7744	0.222932	1.73015	2.16683e+06	1.19999	0.000648372	0.290838	0.222933	8.03005
10.1	113	37.5	2.42	348	21	101325	53.0973	55.6034	11.8186	115.94	0.280575	2.08513	2.56395e+06	1.19999	0.000907805	0.32355	0.280577	11.8186	10.501			10.501
10.2	116	38.5	2.42	348	21	101325	51.7241	54.1654	11.5142	112.955	0.27335	2.08537	2.56425e+06	1.19999	0.000908014	0.332178	0.273352	11.5143
10.3	135	37	2.42	348	21	101325	44.4444	46.5421	8.17005	80.1482	0.193959	1.72206	2.11751e+06	1.19999	0.000619189	0.319236	0.19396	8.1701
ABAXIAL-PARALLEL
									Parallel to the surface (tangential)
Sample	Cycle duration (ms)	Radius at COM (mm)	Body mass (g)	Vertical body area (mm2)	Temp (°C)	Air pressure (Pa)	RPM	Angular velocity (rad/s)	RCF (g)	Acceleration (m/s^2)	Centrifugal force(N)	Velocity (m/s)	Reynolds number	Air density (kg/m3)	Air resistance (N)	% air resistance	Total tangential (N)	Safety FactoD	Average Safety Factor	8.84971	0.189594
1.1	119	36	2.37	296	21	101325	50.4202	52.7999	10.2306	100.362	0.237857	1.9008	2.1556e+06	1.19999	0.000641668	0.269769	0.237858	10.2306	10.5467			10.5467	8.84968	0.189594
1.2	117	32.5	2.37	296	21	101325	51.2821	53.7024	9.55438	93.7284	0.222136	1.74533	1.9793e+06	1.19999	0.000540997	0.243542	0.222137	9.55441
1.3	109	35	2.37	296	21	101325	55.0459	57.6439	11.8551	116.299	0.275628	2.01754	2.28799e+06	1.19999	0.000722907	0.262276	0.275629	11.8552
2.1	188	35.5	2.2	284	21	101325	31.9149	33.4212	4.04207	39.6527	0.0872359	1.18645	1.31794e+06	1.19999	0.000239865	0.274961	0.0872362	4.04208	7.26045			7.26041
2.2	112	41	2.2	284	21	101325	53.5714	56.0999	13.1534	129.035	0.283877	2.30009	2.55501e+06	1.19999	0.000901484	0.31756	0.283878	13.1535
2.3	174	34.5	2.2	284	21	101325	34.4828	36.1103	4.58576	44.9863	0.0989699	1.2458	1.38387e+06	1.19999	0.000264464	0.267215	0.0989702	4.58578
3.1	185	39	2.92	334	21	101325	32.4324	33.9632	4.58577	44.9864	0.13136	1.32456	1.59563e+06	1.19999	0.000351593	0.267655	0.131361	4.58578	6.42031			6.42029
3.2	141	43	2.92	334	21	101325	42.5532	44.5616	8.70404	85.3866	0.249329	1.91615	2.30829e+06	1.19999	0.000735789	0.295106	0.24933	8.70408
3.3	148	32.5	2.92	334	21	101325	40.5405	42.454	5.97105	58.576	0.171042	1.37975	1.66212e+06	1.19999	0.000381503	0.223046	0.171042	5.97106
4.1	141	32	2.46	321	21	101325	42.5532	44.5616	6.47743	63.5436	0.156317	1.42597	1.68403e+06	1.19999	0.000391629	0.250534	0.156318	6.47745	9.12678			9.12675
4.2	105	37	2.46	321	21	101325	57.1429	59.8399	13.5056	132.49	0.325925	2.21407	2.61476e+06	1.19999	0.000944143	0.28968	0.325927	13.5057
4.3	137	34.5	2.46	321	21	101325	43.7956	45.8627	7.39722	72.5668	0.178514	1.58226	1.86861e+06	1.19999	0.000482181	0.270107	0.178515	7.39725
5.1	112	36.5	2.47	316	21	101325	53.5714	56.0999	11.7097	114.873	0.283735	2.04765	2.39931e+06	1.19999	0.000794959	0.280175	0.283737	11.7098	9.622			9.62196
5.2	138	37.5	2.47	316	21	101325	43.4783	45.5303	7.92435	77.7379	0.192013	1.70739	2.00061e+06	1.19999	0.000552713	0.287851	0.192013	7.92439
5.3	127	37	2.47	316	21	101325	47.2441	49.4739	9.23177	90.5637	0.223692	1.83053	2.14491e+06	1.19999	0.000635318	0.284013	0.223693	9.23181
6.1	89	36	2.32	306	21	101325	67.4157	70.5976	18.29	179.425	0.416265	2.54151	2.93049e+06	1.19999	0.00118592	0.284893	0.416267	18.2901	12.4192			12.4192
6.2	112	35	2.32	306	21	101325	53.5714	56.0999	11.2285	110.152	0.255552	1.9635	2.26401e+06	1.19999	0.000707831	0.27698	0.255553	11.2286
6.3	130	32.5	2.32	306	21	101325	46.1538	48.3322	7.73905	75.92	0.176134	1.5708	1.81121e+06	1.19999	0.000453012	0.257196	0.176135	7.73907
7.1	104	34.5	2.88	309	21	101325	57.6923	60.4152	12.8364	125.925	0.362664	2.08433	2.41508e+06	1.19999	0.000805449	0.222092	0.362665	12.8364	9.29518			9.29516
7.2	132	36.5	2.88	309	21	101325	45.4545	47.5999	8.43016	82.6999	0.238176	1.7374	2.0131e+06	1.19999	0.000559634	0.234966	0.238176	8.43018
7.3	152	38	2.88	309	21	101325	39.4737	41.3367	6.61892	64.9316	0.187003	1.5708	1.82006e+06	1.19999	0.000457453	0.244622	0.187004	6.61894
8.1	125	35.5	2.51	320	21	101325	48	50.2655	9.14322	89.695	0.225134	1.78442	2.10407e+06	1.19999	0.000611356	0.271551	0.225135	9.14325	7.6751			7.67507
8.2	147	39	2.51	320	21	101325	40.8163	42.7428	7.26308	71.2508	0.178839	1.66697	1.96557e+06	1.19999	0.000533522	0.298323	0.17884	7.26311
8.3	152	38	2.51	320	21	101325	39.4737	41.3367	6.61892	64.9316	0.162978	1.5708	1.85218e+06	1.19999	0.000473738	0.290674	0.162979	6.61895
9.1	132	35	2.31	331	21	101325	45.4545	47.5999	8.08371	79.3012	0.183186	1.666	1.99791e+06	1.19999	0.000551219	0.300906	0.183187	8.08375	9.61833			9.61829
9.2	106	32	2.31	331	21	101325	56.6038	59.2753	11.4612	112.434	0.259723	1.89681	2.27471e+06	1.19999	0.000714536	0.275114	0.259724	11.4612
9.3	123	35	2.31	331	21	101325	48.7805	51.0828	9.30998	91.3309	0.210974	1.7879	2.1441e+06	1.19999	0.000634836	0.300906	0.210975	9.31002
10.1	149	31.5	3.13	348	21	101325	40.2685	42.169	5.7099	56.0142	0.175324	1.32832	1.63336e+06	1.19999	0.000368414	0.210132	0.175325	5.70992	6.51299			6.51297
10.2	186	35	3.13	348	21	101325	32.2581	33.7806	4.0713	39.9394	0.12501	1.18232	1.45382e+06	1.19999	0.000291875	0.23348	0.125011	4.07131
10.3	121	35.5	3.13	348	21	101325	49.5868	51.9272	9.75772	95.7232	0.299614	1.84341	2.26673e+06	1.19999	0.000709534	0.236816	0.299615	9.75775

## Sheet: T.ferox_S.octona
ADAXIAL-PERPENDICULAR
									Parallel to the surface (tangential)
Sample	Cycle duration (ms)	Radius at COM (mm)	Body mass (g)	Vertical body area (mm2)	Temp (°C)	Air pressure (Pa)	RPM	Angular velocity (rad/s)	RCF (g)	Acceleration (m/s^2)	Centrifugal force(N)	Velocity (m/s)	Reynolds number	Air density (kg/m3)	Air resistance (N)	% air resistance	Total tangential (N)	Safety FactoD	Average Safety Factor	5.81297		Average RCF	Average	STDev
1.1	121	21	0.06	24.273	22	101325	49.5868	51.9272	5.77217	56.625	0.0033975	1.09047	352930	1.19593	1.72594e-05	0.507996	0.00339754	5.77225	3.95042		0.147879	3.95036	5.81281	0.147871
1.2	214	23.5	0.06	24.273	22	101325	28.0374	29.3607	2.06505	20.2582	0.00121549	0.689976	223311	1.19593	6.9098e-06	0.56847	0.00121551	2.06509
1.3	163	26.5	0.06	24.273	22	101325	36.8098	38.5471	4.01385	39.3759	0.00236255	1.0215	330608	1.19593	1.51452e-05	0.641037	0.0023626	4.01393
2.1	148	26	0.07	28.242	22	101325	40.5405	42.454	4.77684	46.8608	0.00328026	1.1038	385348	1.19593	2.05756e-05	0.627244	0.00328032	4.77693	4.75641			4.75631
2.2	169	26.5	0.07	28.242	22	101325	35.503	37.1786	3.7339	36.6296	0.00256407	0.985233	343954	1.19593	1.63926e-05	0.639306	0.00256412	3.73398
2.3	146	30.5	0.07	28.242	22	101325	41.0959	43.0355	5.75817	56.4877	0.00395414	1.31258	458235	1.19593	2.90953e-05	0.7358	0.00395425	5.75833
3.1	142	29	0.07	28.089	22	101325	42.2535	44.2478	5.78778	56.7781	0.00397447	1.28319	446757	1.19593	2.7656e-05	0.695825	0.00397456	5.78792	4.39521			4.39509
3.2	203	30	0.07	28.089	22	101325	29.5567	30.9517	2.92968	28.7401	0.00201181	0.92855	323286	1.19593	1.44817e-05	0.719818	0.00201186	2.92975
3.3	175	34	0.07	28.089	22	101325	34.2857	35.9039	4.4678	43.8291	0.00306804	1.22073	425013	1.19593	2.50295e-05	0.815787	0.00306814	4.46795
4.1	132	35.5	0.07	29.059	22	101325	45.4545	47.5999	8.1992	80.4341	0.00563039	1.6898	598395	1.19593	4.96162e-05	0.881187	0.00563061	8.19951	7.69376			7.69344
4.2	175	33	0.07	29.059	22	101325	34.2857	35.9039	4.33639	42.54	0.0029778	1.18483	419575	1.19593	2.43931e-05	0.819136	0.0029779	4.33654
4.3	122	39	0.07	29.059	22	101325	49.1803	51.5015	10.5447	103.444	0.00724107	2.00856	711277	1.19593	7.0101e-05	0.968057	0.00724141	10.5452
5.1	158	40	0.07	28.708	22	101325	37.9747	39.767	6.44817	63.2566	0.00442796	1.59068	559884	1.19593	4.34353e-05	0.980885	0.00442817	6.44848	4.95517			4.95498
5.2	191	39.5	0.07	28.708	22	101325	31.4136	32.8963	4.35734	42.7455	0.00299218	1.2994	457360	1.19593	2.89844e-05	0.968625	0.00299232	4.35754
5.3	151	23	0.07	28.708	22	101325	39.7351	41.6105	4.05943	39.823	0.00278761	0.957041	336857	1.19593	1.57231e-05	0.564027	0.00278765	4.05949
6.1	149	28.5	0.08	26.764	22	101325	40.2685	42.169	5.1661	50.6795	0.00405436	1.20182	408439	1.19593	2.31154e-05	0.570129	0.00405442	5.16619	5.63922			5.63913
6.2	149	23.5	0.08	26.764	22	101325	40.2685	42.169	4.25977	41.7883	0.00334307	0.990972	336783	1.19593	1.57162e-05	0.470109	0.0033431	4.25982
6.3	128	30.5	0.08	26.764	22	101325	46.875	49.0874	7.49153	73.4919	0.00587935	1.49717	508814	1.19593	3.58728e-05	0.610136	0.00587946	7.49167
7.1	154	39	0.08	28.318	22	101325	38.961	40.7999	6.6178	64.9207	0.00519365	1.5912	556248	1.19593	4.2873e-05	0.825461	0.00519383	6.61803	5.53351			5.53338
7.2	127	24.5	0.08	28.318	22	101325	47.2441	49.4739	6.11293	59.9678	0.00479743	1.21211	423728	1.19593	2.48783e-05	0.51857	0.00479749	6.11301
7.3	181	31.5	0.08	28.318	22	101325	33.1492	34.7137	3.8694	37.9589	0.00303671	1.09348	382258	1.19593	2.0247e-05	0.666726	0.00303678	3.86949
8.1	146	35	0.07	26.181	22	101325	41.0959	43.0355	6.60774	64.8219	0.00453754	1.50624	506293	1.19593	3.55182e-05	0.782739	0.00453768	6.60794	7.25223			7.25197
8.2	135	37.5	0.07	26.181	22	101325	44.4444	46.5421	8.28046	81.2313	0.00568619	1.74533	586657	1.19593	4.76887e-05	0.838645	0.00568639	8.28075
8.3	155	41	0.07	26.181	22	101325	38.7097	40.5367	6.8677	67.3721	0.00471605	1.662	558648	1.19593	4.32439e-05	0.916913	0.00471625	6.86799
9.1	103	41	0.08	27.037	22	101325	58.2524	61.0018	15.5525	152.57	0.0122056	2.50107	854317	1.19593	0.000101131	0.828536	0.012206	15.553	8.37753			8.37726
9.2	201	38.5	0.08	27.037	22	101325	29.8507	31.2596	3.83495	37.6208	0.00300967	1.2035	411090	1.19593	2.34165e-05	0.778019	0.00300976	3.83506
9.3	161	37	0.08	27.037	22	101325	37.2671	39.026	5.74435	56.352	0.00450816	1.44396	493229	1.19593	3.37089e-05	0.747708	0.00450829	5.74451
10.1	101	20.5	0.08	29.084	22	101325	59.4059	62.2098	8.08727	79.3361	0.00634689	1.2753	451807	1.19593	2.82848e-05	0.445644	0.00634695	8.08735	5.57627			5.57617
10.2	147	27	0.08	29.084	22	101325	40.8163	42.7428	5.02828	49.3275	0.0039462	1.15405	408853	1.19593	2.31623e-05	0.586941	0.00394627	5.02837
10.3	215	41.5	0.08	29.084	22	101325	27.907	29.2241	3.61295	35.443	0.00283544	1.2128	429665	1.19593	2.55804e-05	0.902129	0.00283556	3.6131
ABAXIAL-PERPENDICULAR
									Parallel to the surface (tangential)
Sample	Cycle duration (ms)	Radius at COM (mm)	Body mass (g)	Vertical body area (mm2)	Temp (°C)	Air pressure (Pa)	RPM	Angular velocity (rad/s)	RCF (g)	Acceleration (m/s^2)	Centrifugal force(N)	Velocity (m/s)	Reynolds number	Air density (kg/m3)	Air resistance (N)	% air resistance	Total tangential (N)	Safety FactoD	Average Safety Factor	3.81766	0.105039
1.1	147	15	0.07	26.342	21	101325	40.8163	42.7428	2.79349	27.4041	0.00191829	0.641141	216903	1.19999	6.49687e-06	0.338678	0.0019183	2.79351	3.0898			3.08976	3.81759	0.105036
1.2	205	21	0.07	26.342	22	101325	29.2683	30.6497	2.01095	19.7275	0.00138092	0.643643	217012	1.19593	6.5255e-06	0.472541	0.00138094	2.01098
1.3	156	27	0.07	26.342	22	101325	38.4615	40.2768	4.46483	43.8	0.003066	1.08747	366654	1.19593	1.86278e-05	0.607548	0.00306606	4.46492
2.1	142	12	0.08	23.803	21	101325	42.2535	44.2478	2.39494	23.4944	0.00187955	0.530973	170756	1.19999	4.02648e-06	0.214225	0.00187956	2.39495	3.77501			3.77495
2.2	148	30.5	0.08	23.803	21.5	101325	40.5405	42.454	5.6036	54.9713	0.00439771	1.29485	415703	1.19796	2.39044e-05	0.543558	0.00439777	5.60368
2.3	213	37.5	0.08	23.803	22	101325	28.169	29.4985	3.32631	32.6311	0.00261049	1.10619	354536	1.19593	1.74168e-05	0.667172	0.00261055	3.32638
3.1	149	24.5	0.08	31.798	21	101325	40.2685	42.169	4.44104	43.5666	0.00348532	1.03314	384014	1.19999	2.03642e-05	0.584274	0.00348538	4.44111	3.24568			3.24561
3.2	217	35.5	0.08	31.798	22	101325	27.6498	28.9548	3.03389	29.7624	0.002381	1.02789	380769	1.19593	2.00896e-05	0.843717	0.00238108	3.034
3.3	213	25.5	0.08	31.798	22	101325	28.169	29.4985	2.26189	22.1892	0.00177513	0.752212	278647	1.19593	1.07586e-05	0.606061	0.00177516	2.26193
4.1	219	34.5	0.06	26.64	21	101325	27.3973	28.6903	2.89482	28.3982	0.00170389	0.989817	336751	1.19999	1.566e-05	0.919035	0.00170396	2.89494	3.24838			3.24826
4.2	171	26	0.06	26.64	22	101325	35.0877	36.7438	3.57826	35.1027	0.00210616	0.955338	323920	1.19593	1.45386e-05	0.690272	0.00210621	3.57834
4.3	206	34.5	0.06	26.64	22	101325	29.1262	30.5009	3.27171	32.0955	0.00192573	1.05228	356790	1.19593	1.76389e-05	0.915921	0.00192581	3.27185
5.1	147	19	0.08	32.522	22	101325	40.8163	42.7428	3.53842	34.7119	0.00277695	0.812112	304241	1.19593	1.28258e-05	0.46186	0.00277698	3.53846	5.08428			5.08416
5.2	131	33.5	0.08	32.522	22	101325	45.8015	47.9632	7.85585	77.0658	0.00616527	1.60677	601943	1.19593	5.02063e-05	0.814314	0.00616547	7.85611
5.3	148	21	0.08	32.522	22.5	101325	40.5405	42.454	3.85822	37.8491	0.00302793	0.891533	333430	1.1939	1.54309e-05	0.509612	0.00302797	3.85827
6.1	134	20	0.08	27.598	22	101325	44.7761	46.8894	4.48241	43.9724	0.00351779	0.937789	323636	1.19593	1.45132e-05	0.412561	0.00351782	4.48244	4.04614			4.04607
6.2	207	38.5	0.08	27.598	22	101325	28.9855	30.3536	3.61585	35.4715	0.00283772	1.16861	403295	1.19593	2.25368e-05	0.794162	0.00283781	3.61597
6.3	153	23.5	0.08	27.598	22.5	101325	39.2157	41.0666	4.03995	39.6319	0.00317055	0.965064	332486	1.1939	1.53437e-05	0.483938	0.00317059	4.03999
7.1	156	25	0.07	23.389	22	101325	38.4615	40.2768	4.13411	40.5556	0.00283889	1.00692	319900	1.19593	1.418e-05	0.499485	0.00283893	4.13416	3.55975			3.5597
7.2	179	30	0.07	23.389	22	101325	33.5196	35.1016	3.76796	36.9637	0.00258746	1.05305	334555	1.19593	1.55089e-05	0.599379	0.0025875	3.76802
7.3	205	29	0.07	23.389	22.5	101325	29.2683	30.6497	2.77703	27.2427	0.00190699	0.888841	281909	1.1939	1.10306e-05	0.57842	0.00190702	2.77708
8.1	127	24	0.07	26.861	22	101325	47.2441	49.4739	5.98818	58.744	0.00411208	1.18737	404261	1.19593	2.26449e-05	0.550685	0.00411214	5.98827	6.13379			6.13365
8.2	126	33.5	0.07	26.861	22	101325	47.619	49.8666	8.4917	83.3035	0.00583125	1.67053	568760	1.19593	4.48234e-05	0.768653	0.00583142	8.49195
8.3	168	27.5	0.07	26.861	22.5	101325	35.7143	37.3999	3.92107	38.4657	0.0026926	1.0285	349577	1.1939	1.69616e-05	0.629923	0.00269265	3.92115
9.1	166	20.5	0.08	25.037	22	101325	36.1446	37.8505	2.99384	29.3696	0.00234956	0.775936	255053	1.19593	9.0138e-06	0.383634	0.00234958	2.99386	2.60174			2.60171
9.2	206	23.5	0.08	25.037	22	101325	29.1262	30.5009	2.22856	21.8622	0.00174897	0.716771	235605	1.19593	7.69161e-06	0.439775	0.00174899	2.22858
9.3	218	30.5	0.08	25.037	22	101325	27.5229	28.822	2.58272	25.3365	0.00202692	0.87907	288953	1.19593	1.15692e-05	0.570768	0.00202695	2.58276
10.1	193	25	0.08	25.057	22	101325	31.0881	32.5554	2.70095	26.4963	0.0021197	0.813884	267634	1.19593	9.92495e-06	0.468218	0.00211973	2.70098	3.39209			3.39202
10.2	209	32	0.08	25.057	22	101325	28.7081	30.0631	2.94814	28.9213	0.0023137	0.962019	316345	1.19593	1.38666e-05	0.599315	0.00231374	2.94819
10.3	185	38.5	0.08	25.057	22	101325	32.4324	33.9632	4.52697	44.4096	0.00355277	1.30758	429979	1.19593	2.56178e-05	0.721046	0.00355286	4.52709
ADAXIAL-PARALLEL
									Parallel to the surface (tangential)
Sample	Cycle duration (ms)	Radius at COM (mm)	Body mass (g)	Vertical body area (mm2)	Temp (°C)	Air pressure (Pa)	RPM	Angular velocity (rad/s)	RCF (g)	Acceleration (m/s^2)	Centrifugal force(N)	Velocity (m/s)	Reynolds number	Air density (kg/m3)	Air resistance (N)	% air resistance	Total tangential (N)	Safety FactoD	Average Safety Factor	5.29706	0.0805808
1.1	128	39	0.08	26.509	22	101325	46.875	49.0874	9.57934	93.9733	0.00751786	1.91441	647507	1.19593	5.80947e-05	0.772732	0.00751809	9.57962	5.90169			5.90152	5.29687	0.0805781
1.2	187	40	0.08	26.509	22	101325	32.0856	33.5999	4.60328	45.1582	0.00361266	1.344	454578	1.19593	2.86328e-05	0.792545	0.00361277	4.60343
1.3	207	37.5	0.08	26.509	23	101325	28.9855	30.3536	3.52193	34.5502	0.00276401	1.13826	383691	1.19189	2.04682e-05	0.740505	0.00276409	3.52203
2.1	125	34	0.08	27.458	22	101325	48	50.2655	8.75688	85.905	0.0068724	1.70903	588297	1.19593	4.79557e-05	0.697785	0.00687257	8.7571	6.39034			6.39013
2.2	191	42	0.08	27.458	22	101325	31.4136	32.8963	4.63312	45.4509	0.00363607	1.38164	475602	1.19593	3.13426e-05	0.861958	0.00363621	4.63329
2.3	177	45	0.08	27.458	23	101325	33.8983	35.4982	5.78038	56.7056	0.00453645	1.59742	548022	1.19189	4.17554e-05	0.920403	0.00453664	5.78063
3.1	143	33.5	0.08	30.111	22	101325	41.958	43.9384	6.5927	64.6744	0.00517395	1.47194	530597	1.19593	3.90101e-05	0.753949	0.0051741	6.59289	5.43779			5.43757
3.2	193	43	0.08	30.111	22.5	101325	31.0881	32.5554	4.64563	45.5736	0.00364589	1.39988	503770	1.1939	3.52246e-05	0.966101	0.00364606	4.64585
3.3	191	46	0.08	30.111	23	101325	31.4136	32.8963	5.07437	49.7795	0.00398236	1.51323	543640	1.19189	4.10903e-05	1.03175	0.00398257	5.07464
4.1	124	33	0.07	25.982	22	101325	48.3871	50.6708	8.63697	84.7287	0.00593101	1.67214	559915	1.19593	4.34401e-05	0.732405	0.00593116	8.6372	6.38226			6.38201
4.2	168	45	0.07	25.982	22.5	101325	35.7143	37.3999	6.4163	62.9439	0.00440607	1.683	562597	1.1939	4.39317e-05	0.997022	0.00440629	6.41662
4.3	208	44	0.07	25.982	23	101325	28.8462	30.2076	4.09276	40.15	0.0028105	1.32914	443558	1.19189	2.73537e-05	0.973222	0.00281063	4.09296
5.1	163	40	0.08	28.807	22	101325	36.8098	38.5471	6.05865	59.4353	0.00475482	1.54189	543644	1.19593	4.09522e-05	0.861244	0.004755	6.05887	4.72967			4.72948
5.2	204	48	0.08	28.807	22.5	101325	29.4118	30.7999	4.64164	45.5345	0.00364276	1.4784	520377	1.1939	3.75854e-05	1.03173	0.00364295	4.64189
5.3	208	37.5	0.08	28.807	23	101325	28.8462	30.2076	3.48815	34.2188	0.0027375	1.13279	398053	1.19189	2.20292e-05	0.804693	0.00273759	3.48826
6.1	204	45	0.08	30.858	22.5	101325	29.4118	30.7999	4.35154	42.6886	0.00341509	1.386	504922	1.1939	3.5386e-05	1.03611	0.00341527	4.35177	4.66277			4.66252
6.2	203	48	0.08	30.858	23	101325	29.5567	30.9517	4.68748	45.9842	0.00367874	1.48568	540323	1.19189	4.05904e-05	1.10331	0.00367896	4.68777
6.3	187	43	0.08	30.858	23	101325	32.0856	33.5999	4.94853	48.5451	0.0038836	1.4448	525455	1.19189	3.83872e-05	0.988394	0.00388379	4.94877
7.1	156	33	0.07	26.984	22.5	101325	38.4615	40.2768	5.45702	53.5334	0.00374734	1.32914	452794	1.1939	2.84567e-05	0.759362	0.00374744	5.45718	5.77866			5.77844
7.2	176	38.5	0.07	26.984	23	101325	34.0909	35.6999	5.0018	49.0676	0.00343473	1.37445	467440	1.19189	3.03786e-05	0.884417	0.00343487	5.00199
7.3	153	40	0.07	26.984	23	101325	39.2157	41.0666	6.87651	67.4585	0.0047221	1.64266	558658	1.19189	4.33919e-05	0.918872	0.0047223	6.8768
8.1	155	33.5	0.07	25.854	22.5	101325	38.7097	40.5367	5.61141	55.0479	0.00385336	1.35798	452830	1.1939	2.84612e-05	0.738587	0.00385346	5.61156	4.98683			4.98669
8.2	148	33.5	0.07	25.854	23	101325	40.5405	42.454	6.15477	60.3783	0.00422648	1.42221	473447	1.19189	3.11644e-05	0.73734	0.0042266	6.15494
8.3	210	35	0.07	25.854	32	101325	28.5714	29.9199	3.19389	31.3321	0.00219325	1.0472	338326	1.15673	1.63979e-05	0.747634	0.00219331	3.19398
9.1	136	33	0.08	26.199	22	101325	44.1176	46.1999	7.18004	70.4362	0.0056349	1.5246	512638	1.19593	3.6414e-05	0.64621	0.00563501	7.18019	4.69706			4.69696
9.2	183	32.5	0.08	26.199	22	101325	32.7869	34.3343	3.90546	38.3125	0.003065	1.11587	375204	1.19593	1.95067e-05	0.636419	0.00306507	3.90554
9.3	207	32	0.08	26.199	22	101325	28.9855	30.3536	3.00538	29.4828	0.00235863	0.971314	326599	1.19593	1.47801e-05	0.626629	0.00235867	3.00544
10.1	167	33	0.07	27.78	22	101325	35.9281	37.6239	4.76181	46.7133	0.00326993	1.24159	429890	1.19593	2.56071e-05	0.783085	0.00327003	4.76195	4.00354			4.0034
10.2	195	38.5	0.07	27.78	22	101325	30.7692	32.2215	4.07457	39.9716	0.00279801	1.24053	429522	1.19593	2.55634e-05	0.913589	0.00279813	4.07474
10.3	203	32.5	0.07	27.78	22	101325	29.5567	30.9517	3.17382	31.1352	0.00217946	1.00593	348295	1.19593	1.6809e-05	0.771221	0.00217953	3.17391
ABAXIAL-PARALLEL
									Parallel to the surface (tangential)
Sample	Cycle duration (ms)	Radius at COM (mm)	Body mass (g)	Vertical body area (mm2)	Temp (°C)	Air pressure (Pa)	RPM	Angular velocity (rad/s)	RCF (g)	Acceleration (m/s^2)	Centrifugal force(N)	Velocity (m/s)	Reynolds number	Air density (kg/m3)	Air resistance (N)	% air resistance	Total tangential (N)	Safety FactoD	Average Safety Factor	4.76433	0.0750706
1.1	143	29	0.06	24.803	22	101325	41.958	43.9384	5.70712	55.9868	0.00335921	1.27421	416877	1.19593	2.40803e-05	0.716826	0.00335929	5.70726	5.8873			5.88713	4.76418	0.0750669
1.2	180	34	0.06	24.803	22	101325	33.3333	34.9066	4.22303	41.428	0.00248568	1.18682	388286	1.19593	2.08906e-05	0.840409	0.00248577	4.22318
1.3	126	30.5	0.06	24.803	22	101325	47.619	49.8666	7.73125	75.8435	0.00455061	1.52093	497594	1.19593	3.43081e-05	0.753902	0.00455074	7.73147
2.1	172	28	0.07	26.625	22	101325	34.8837	36.5301	3.80883	37.3646	0.00261553	1.02284	346711	1.19593	1.66565e-05	0.636817	0.00261558	3.80891	3.79876			3.79867
2.2	198	35.5	0.07	26.625	22	101325	30.303	31.7333	3.64409	35.7485	0.00250239	1.12653	381858	1.19593	2.02046e-05	0.807384	0.00250248	3.64421
2.3	166	27	0.07	26.625	22	101325	36.1446	37.8505	3.9431	38.6819	0.00270773	1.02196	346413	1.19593	1.66278e-05	0.614075	0.00270778	3.94318
3.1	174	32	0.08	30.489	22	101325	34.4828	36.1103	4.25346	41.7264	0.00333811	1.15553	419146	1.19593	2.43432e-05	0.729232	0.0033382	4.25357	4.35777			4.35763
3.2	193	34.5	0.08	30.489	22	101325	31.0881	32.5554	3.72731	36.5649	0.00292519	1.12316	407405	1.19593	2.29986e-05	0.7862	0.00292528	3.72742
3.3	171	37	0.08	30.489	22	101325	35.0877	36.7438	5.09214	49.9539	0.00399631	1.35952	493140	1.19593	3.36968e-05	0.843167	0.00399645	5.09232
4.1	199	35.5	0.07	27.808	22	101325	30.1508	31.5738	3.60755	35.3901	0.00247731	1.12087	388288	1.19593	2.08908e-05	0.843255	0.0024774	3.60768	5.29372			5.29351
4.2	183	38	0.07	27.808	22	101325	32.7869	34.3343	4.56638	44.7962	0.00313573	1.30471	451971	1.19593	2.83054e-05	0.902634	0.00313586	4.56657
4.3	139	37	0.07	27.808	22	101325	43.1655	45.2028	7.7066	75.6018	0.00529212	1.6725	579382	1.19593	4.65133e-05	0.878883	0.00529233	7.7069
5.1	120	31.5	0.06	29.123	22	101325	50	52.3599	8.80316	86.359	0.00518154	1.64934	584710	1.19593	4.73728e-05	0.914222	0.00518176	8.80353	5.65654			5.65631
5.2	171	31	0.06	29.123	22	101325	35.0877	36.7438	4.26639	41.8533	0.0025112	1.13906	403810	1.19593	2.25944e-05	0.899711	0.0025113	4.26656
5.3	173	29	0.06	29.123	22	101325	34.6821	36.319	3.89939	38.253	0.00229518	1.05325	373391	1.19593	1.93185e-05	0.84167	0.00229526	3.89953
6.1	152	31	0.06	27.689	22	101325	39.4737	41.3367	5.39965	52.9705	0.00317823	1.28144	442961	1.19593	2.7188e-05	0.855413	0.00317835	5.39984	3.80295			3.80282
6.2	187	33	0.06	27.689	22	101325	32.0856	33.5999	3.79771	37.2555	0.00223533	1.1088	383283	1.19593	2.03557e-05	0.910597	0.00223542	3.79786
6.3	209	24	0.06	27.689	22	101325	28.7081	30.0631	2.21111	21.6909	0.00130146	0.721514	249409	1.19593	8.61928e-06	0.662265	0.00130149	2.21115
7.1	172	34.5	0.08	30.424	22	101325	34.8837	36.5301	4.69303	46.0386	0.00368309	1.26029	456659	1.19593	2.88956e-05	0.784524	0.0036832	4.69317	5.085			5.08481
7.2	172	39	0.08	30.424	22	101325	34.8837	36.5301	5.30516	52.0436	0.00416349	1.42468	516223	1.19593	3.69252e-05	0.886846	0.00416365	5.30537
7.3	175	40	0.08	30.424	22	101325	34.2857	35.9039	5.25623	51.5636	0.00412509	1.43616	520383	1.19593	3.75227e-05	0.909583	0.00412526	5.25645
8.1	165	39.5	0.08	28.492	22	101325	36.3636	38.0799	5.83875	57.2781	0.00458225	1.50416	527434	1.19593	3.85463e-05	0.84118	0.00458241	5.83896	4.68948			4.68934
8.2	210	38.5	0.08	28.492	22	101325	28.5714	29.9199	3.51328	34.4653	0.00275722	1.15192	403921	1.19593	2.26068e-05	0.819886	0.00275732	3.5134
8.3	160	30	0.08	28.492	22	101325	37.5	39.2699	4.71598	46.2638	0.0037011	1.1781	413101	1.19593	2.36461e-05	0.63888	0.00370118	4.71608
9.1	192	39.5	0.08	29.101	22	101325	31.25	32.7249	4.31207	42.3014	0.00338411	1.29263	458082	1.19593	2.90759e-05	0.859158	0.00338423	4.31222	4.03588			4.03578
9.2	216	28.5	0.08	29.101	22	101325	27.7778	29.0888	2.45826	24.1155	0.00192924	0.829031	293791	1.19593	1.19598e-05	0.61991	0.00192928	2.45831
9.3	144	27.5	0.08	29.101	22	101325	41.6667	43.6332	5.33702	52.3561	0.00418849	1.19991	425224	1.19593	2.50543e-05	0.59816	0.00418856	5.33711
10.1	144	35	0.07	29.061	22	101325	41.6667	43.6332	6.79256	66.6351	0.00466445	1.52716	540822	1.19593	4.0528e-05	0.868837	0.00466463	6.79282	5.03593			5.03577
10.2	186	29	0.07	29.061	22	101325	32.2581	33.7806	3.37336	33.0927	0.00231649	0.979636	346923	1.19593	1.66769e-05	0.719902	0.00231655	3.37345
10.3	155	29.5	0.07	29.061	22	101325	38.7097	40.5367	4.94139	48.4751	0.00339325	1.19583	423486	1.19593	2.48499e-05	0.732314	0.00339335	4.94152

## Sheet: T.ferox_P.isabella
ADAXIAL-PERPENDICULAR
									Parallel to the surface (tangential)
Sample	Cycle duration (ms)	Radius at COM (mm)	Body mass (g)	Vertical body area (mm2)	Temp (°C)	Air pressure (Pa)	RPM	Angular velocity (rad/s)	RCF (g)	Acceleration (m/s^2)	Centrifugal force(N)	Velocity (m/s)	Reynolds number	Air density (kg/m3)	Air resistance (N)	% air resistance	Total tangential (N)	Safety FactoD	Average Safety Factor	3.57979		Average RCF	Average	STDev
1.1	188	27	3.32	353	22	101325	#REF!	33.4212	3.07425	30.1584	0.100126	0.902372	1.11375e+06	1.19593	0.000171878	0.171662	0.100126	3.07425	4.90243		0.102884	4.90242	3.57978	0.102884
1.2	118	31.5	3.32	353	22	101325	50.8475	53.2473	9.10411	89.3113	0.296513	1.67729	2.07019e+06	1.19593	0.000593835	0.200272	0.296514	9.10412
1.3	236	35	3.32	353	21.5	101325	25.4237	26.6237	2.52892	24.8087	0.0823648	0.931828	1.15205e+06	1.19796	0.000183593	0.222902	0.082365	2.52892
2.1	241	25	2.32	331	21	101325	24.8963	26.0713	1.73219	16.9928	0.0394234	0.651783	781635	1.19999	8.43688e-05	0.214007	0.0394235	1.7322	2.28623			2.28622
2.2	225	32	2.32	331	22	101325	26.6667	27.9253	2.54376	24.9543	0.0578939	0.893609	1.06801e+06	1.19593	0.000158051	0.273	0.0578941	2.54377
2.3	218	30.5	2.32	331	22	101325	27.5229	28.822	2.58272	25.3365	0.0587807	0.87907	1.05063e+06	1.19593	0.00015295	0.260203	0.0587809	2.58273
3.1	245	36	3.16	325	22	101325	24.4898	25.6457	2.41358	23.6772	0.0748199	0.923244	1.09338e+06	1.19593	0.000165649	0.221397	0.0748201	2.41358	2.90773			2.90772
3.2	221	35.5	3.16	325	22	101325	27.1493	28.4307	2.92506	28.6948	0.0906756	1.00929	1.19528e+06	1.19593	0.000197965	0.218322	0.0906759	2.92507
3.3	204	35	3.16	325	21	101325	29.4118	30.7999	3.38453	33.2022	0.104919	1.078	1.28099e+06	1.19999	0.000226604	0.215979	0.104919	3.38454
4.1	137	34.5	3.33	343	22	101325	43.7956	45.8627	7.39722	72.5668	0.241647	1.58226	1.92504e+06	1.19593	0.000513482	0.212492	0.241648	7.39724	5.20444			5.20443
4.2	159	34.5	3.33	343	21.5	101325	37.7358	39.5169	5.49181	53.8747	0.179403	1.36333	1.66149e+06	1.19796	0.000381864	0.212852	0.179403	5.49182
4.3	229	35.5	3.33	343	21.5	101325	26.2009	27.4375	2.72426	26.725	0.0889941	0.974031	1.18705e+06	1.19796	0.000194917	0.219022	0.0889943	2.72426
5.1	135	37	3.23	337	22	101325	44.4444	46.5421	8.17005	80.1482	0.258879	1.72206	2.07671e+06	1.19593	0.000597585	0.230835	0.258879	8.17008	4.29791			4.2979
5.2	223	29.5	3.23	337	21.5	101325	26.9058	28.1757	2.38728	23.4192	0.075644	0.831184	1.00406e+06	1.19796	0.000139455	0.184357	0.0756441	2.38728
5.3	242	34	3.23	337	21.5	101325	24.7934	25.9636	2.33636	22.9196	0.0740305	0.882762	1.06637e+06	1.19796	0.000157299	0.212479	0.0740306	2.33636
6.1	192	38.5	3.2	328	22	101325	31.25	32.7249	4.2029	41.2304	0.131937	1.25991	1.49896e+06	1.19593	0.000311334	0.23597	0.131938	4.20291	3.74946			3.74945
6.2	177	37	3.2	328	21	101325	33.8983	35.4982	4.75276	46.6246	0.149199	1.31343	1.56795e+06	1.19999	0.000339499	0.227548	0.149199	4.75277
6.3	237	32	3.2	328	21	101325	25.3165	26.5113	2.29268	22.4912	0.0719719	0.848363	1.01276e+06	1.19999	0.00014164	0.196798	0.071972	2.29269
7.1	237	27	2.49	289	22	101325	25.3165	26.5113	1.93445	18.977	0.0472526	0.715806	799388	1.19593	8.85447e-05	0.187385	0.0472527	1.93445	2.36221			2.36221
7.2	236	35	2.49	289	22	101325	25.4237	26.6237	2.52892	24.8087	0.0617736	0.931828	1.04063e+06	1.19593	0.000150053	0.242907	0.0617738	2.52893
7.3	225	33	2.49	289	22	101325	26.6667	27.9253	2.62325	25.7341	0.0640779	0.921534	1.02914e+06	1.19593	0.000146756	0.229026	0.064078	2.62326
8.1	155	38	3.02	314	21	101325	38.7097	40.5367	6.36518	62.4425	0.188576	1.54039	1.79922e+06	1.19999	0.000447035	0.237057	0.188577	6.3652	4.09234			4.09233
8.2	218	35.5	3.02	314	21	101325	27.5229	28.822	3.00612	29.49	0.0890599	1.02318	1.1951e+06	1.19999	0.000197234	0.221461	0.0890601	3.00613
8.3	217	34	3.02	314	21	101325	27.6498	28.9548	2.9057	28.5049	0.0860847	0.984462	1.14988e+06	1.19999	0.00018259	0.212104	0.0860849	2.9057
9.1	239	30.5	2.71	306	22	101325	25.1046	26.2895	2.14879	21.0797	0.0571259	0.801829	921417	1.19593	0.000117641	0.205933	0.057126	2.1488	2.84722			2.84721
9.2	180	33.5	2.71	306	22	101325	33.3333	34.9066	4.16093	40.8187	0.110619	1.16937	1.34377e+06	1.19593	0.000250207	0.226188	0.110619	4.16094
9.3	253	35.5	2.71	306	22	101325	23.7154	24.8347	2.23192	21.8951	0.0593357	0.881633	1.01312e+06	1.19593	0.000142223	0.239692	0.0593359	2.23192
10.1	235	39	2.65	299	22	101325	25.5319	26.737	2.84197	27.8797	0.0738813	1.04274	1.18447e+06	1.19593	0.000194401	0.263125	0.0738815	2.84198	3.14795			3.14794
10.2	181	34	2.65	299	22	101325	33.1492	34.7137	4.1765	40.9715	0.108574	1.18027	1.34069e+06	1.19593	0.000249061	0.229391	0.108575	4.17651
10.3	234	33	2.65	299	22	101325	25.641	26.8512	2.42534	23.7926	0.0630504	0.88609	1.00653e+06	1.19593	0.000140379	0.222645	0.0630506	2.42535
ABAXIAL-PERPENDICULAR
									Parallel to the surface (tangential)
Sample	Cycle duration (ms)	Radius at COM (mm)	Body mass (g)	Vertical body area (mm2)	Temp (°C)	Air pressure (Pa)	RPM	Angular velocity (rad/s)	RCF (g)	Acceleration (m/s^2)	Centrifugal force(N)	Velocity (m/s)	Reynolds number	Air density (kg/m3)	Air resistance (N)	% air resistance	Total tangential (N)	Safety FactoD	Average Safety Factor	2.99957	0.0555236
1.1	229	34.5	3.14	371	21	101325	26.2009	27.4375	2.64752	25.9721	0.0815525	0.946593	1.20182e+06	1.19999	0.000199457	0.244574	0.0815528	2.64753	4.13578			4.13577	2.99957	0.0555235
1.2	151	25	3.14	371	21	101325	39.7351	41.6105	4.41242	43.2858	0.135918	1.04026	1.32074e+06	1.19999	0.000240884	0.177228	0.135918	4.41243
1.3	149	29.5	3.14	371	21	101325	40.2685	42.169	5.34737	52.4577	0.164717	1.24399	1.57939e+06	1.19999	0.000344471	0.209129	0.164718	5.34738
2.1	193	32	3.41	368	21	101325	31.0881	32.5554	3.45721	33.9153	0.115651	1.04177	1.3173e+06	1.19999	0.00023963	0.2072	0.115651	3.45722	2.99327			2.99326
2.2	243	33.5	3.41	368	21	101325	24.6914	25.8567	2.28309	22.3971	0.0763741	0.8662	1.09529e+06	1.19999	0.000165666	0.216913	0.0763743	2.2831
2.3	204	33.5	3.41	368	21	101325	29.4118	30.7999	3.23948	31.7793	0.108367	1.0318	1.30469e+06	1.19999	0.000235063	0.216913	0.108368	3.23949
3.1	225	31.5	3.1	357	21	101325	26.6667	27.9253	2.50401	24.5643	0.0761495	0.879646	1.09554e+06	1.19999	0.000165742	0.217653	0.0761497	2.50402	3.11105			3.11104
3.2	230	30.5	3.1	357	21	101325	26.087	27.3182	2.32025	22.7617	0.0705611	0.833205	1.0377e+06	1.19999	0.000148703	0.210743	0.0705613	2.32026
3.3	169	32	3.1	357	21	101325	35.503	37.1786	4.50887	44.232	0.137119	1.18972	1.48171e+06	1.19999	0.000303181	0.221108	0.137119	4.50888
4.1	211	32.5	3.1	363	22	101325	28.436	29.7781	2.93771	28.819	0.0893388	0.967789	1.21129e+06	1.19593	0.000203302	0.227563	0.089339	2.93772	2.55186			2.55185
4.2	218	28	3.1	363	22	101325	27.5229	28.822	2.37102	23.2597	0.0721052	0.807015	1.01006e+06	1.19593	0.000141366	0.196054	0.0721053	2.37103
4.3	223	29	3.1	363	22	101325	26.9058	28.1757	2.34682	23.0223	0.071369	0.817096	1.02268e+06	1.19593	0.000144919	0.203056	0.0713692	2.34682
5.1	183	28.5	3.02	344	21	101325	32.7869	34.3343	3.42479	33.5971	0.101463	0.978529	1.1963e+06	1.19999	0.00019763	0.19478	0.101464	3.42479	2.7378			2.73779
5.2	227	31.5	3.02	344	21	101325	26.4317	27.6792	2.46008	24.1334	0.0728829	0.871896	1.06594e+06	1.19999	0.000156905	0.215283	0.072883	2.46009
5.3	237	32.5	3.02	344	21	101325	25.3165	26.5113	2.32851	22.8426	0.0689848	0.861618	1.05337e+06	1.19999	0.000153227	0.222117	0.068985	2.32851
6.1	226	34	2.97	353	21.5	101325	26.5487	27.8017	2.67888	26.2798	0.078051	0.945258	1.16866e+06	1.19796	0.000188923	0.242051	0.0780512	2.67888	2.38178			2.38177
6.2	234	27.5	2.97	353	21	101325	25.641	26.8512	2.02112	19.8272	0.0588867	0.738409	914474	1.19999	0.000115483	0.196109	0.0588868	2.02112
6.3	240	35	2.97	353	21	101325	25	26.1799	2.44532	23.9886	0.0712462	0.916298	1.13478e+06	1.19999	0.000177826	0.249593	0.0712464	2.44533
7.1	225	33	2.95	351	22	101325	26.6667	27.9253	2.62325	25.7341	0.0759155	0.921534	1.13417e+06	1.19593	0.000178239	0.234786	0.0759157	2.62326	2.68954			2.68953
7.2	214	31.5	2.95	351	22	101325	28.0374	29.3607	2.76805	27.1546	0.0801059	0.924861	1.13827e+06	1.19593	0.000179529	0.224114	0.0801061	2.76806
7.3	231	35.5	2.95	351	22	101325	25.974	27.1999	2.67729	26.2642	0.0774794	0.965598	1.1884e+06	1.19593	0.000195692	0.252573	0.0774796	2.6773
8.1	195	29	3.37	376	21.5	101325	30.7692	32.2215	3.06916	30.1085	0.101466	0.934422	1.1923e+06	1.19796	0.000196646	0.193805	0.101466	3.06917	3.79251			3.7925
8.2	157	28.5	3.37	376	21	101325	38.2166	40.0203	4.65303	45.6463	0.153828	1.14058	1.45783e+06	1.19999	0.000293485	0.190788	0.153828	4.65304
8.3	174	27.5	3.37	376	21.5	101325	34.4828	36.1103	3.65532	35.8586	0.120844	0.993032	1.26709e+06	1.19796	0.000222088	0.183781	0.120844	3.65532
9.1	231	32	2.88	339	21.5	101325	25.974	27.1999	2.41333	23.6748	0.0681833	0.870398	1.05455e+06	1.19796	0.000153832	0.225614	0.0681835	2.41334	2.70933			2.70932
9.2	211	31.5	2.88	339	21	101325	28.436	29.7781	2.84732	27.9322	0.0804448	0.938011	1.1384e+06	1.19999	0.000178963	0.222467	0.080445	2.84733
9.3	200	28.5	2.88	339	21.5	101325	30	31.4159	2.86732	28.1284	0.0810097	0.895354	1.08479e+06	1.19796	0.000162779	0.200938	0.0810099	2.86732
10.1	213	32	3.11	358	21	101325	28.169	29.4985	2.83845	27.8452	0.0865986	0.943953	1.17728e+06	1.19999	0.000191395	0.221014	0.0865988	2.83846	2.89284			2.89283
10.2	209	30	3.11	358	21.5	101325	28.7081	30.0631	2.76388	27.1137	0.0843235	0.901893	1.12291e+06	1.19796	0.000174423	0.206849	0.0843237	2.76389
10.3	203	31.5	3.11	358	21.5	101325	29.5567	30.9517	3.07616	30.1771	0.0938509	0.974977	1.21391e+06	1.19796	0.000203837	0.217191	0.0938512	3.07617
ADAXIAL-PARALLEL
									Parallel to the surface (tangential)
Sample	Cycle duration (ms)	Radius at COM (mm)	Body mass (g)	Vertical body area (mm2)	Temp (°C)	Air pressure (Pa)	RPM	Angular velocity (rad/s)	RCF (g)	Acceleration (m/s^2)	Centrifugal force(N)	Velocity (m/s)	Reynolds number	Air density (kg/m3)	Air resistance (N)	% air resistance	Total tangential (N)	Safety FactoD	Average Safety Factor	3.63734	0.159928
1.1	250	32.5	3.46	329	21	101325	24	25.1327	2.09264	20.5288	0.0710296	0.816814	976582	1.19999	0.000131701	0.185417	0.0710297	2.09264	2.05177			2.05177	3.63733	0.159927
1.2	235	30.5	3.46	329	21	101325	25.5319	26.737	2.22257	21.8034	0.0754397	0.815477	974983	1.19999	0.000131271	0.174007	0.0754398	2.22257
1.3	243	27	3.46	329	22	101325	24.6914	25.8567	1.8401	18.0514	0.0624579	0.698132	831857	1.19593	9.58837e-05	0.153517	0.0624579	1.8401
2.1	249	34.5	2.75	306	21	101325	24.0964	25.2337	2.23929	21.9675	0.0604106	0.870562	1.0038e+06	1.19999	0.000139145	0.230332	0.0604107	2.2393	2.23981			2.23981
2.2	239	31.5	2.75	306	21	101325	25.1046	26.2895	2.21925	21.7708	0.0598697	0.828119	954862	1.19999	0.000125908	0.210303	0.0598698	2.21925
2.3	233	30.5	2.75	306	21	101325	25.7511	26.9665	2.26089	22.1793	0.0609931	0.822477	948357	1.19999	0.000124199	0.203627	0.0609932	2.26089
3.1	227	31.5	2.46	298	21	101325	26.4317	27.6792	2.46008	24.1334	0.0593682	0.871896	992111	1.19999	0.000135923	0.228949	0.0593683	2.46009	2.40095			2.40095
3.2	240	35.5	2.46	298	21	101325	25	26.1799	2.48026	24.3313	0.059855	0.929388	1.05753e+06	1.19999	0.000154439	0.258022	0.0598552	2.48026
3.3	231	30	2.46	298	21	101325	25.974	27.1999	2.2625	22.1951	0.0545999	0.815998	928506	1.19999	0.000119054	0.218047	0.0546001	2.2625
4.1	236	29	3.09	336	21	101325	25.4237	26.6237	2.09539	20.5558	0.0635173	0.772086	932874	1.19999	0.000120176	0.189202	0.0635174	2.09539	2.01656			2.01655
4.2	236	30	3.09	336	21	101325	25.4237	26.6237	2.16764	21.2646	0.0657076	0.79871	965042	1.19999	0.000128607	0.195726	0.0657077	2.16765
4.3	242	26	3.09	336	21	101325	24.7934	25.9636	1.78662	17.5268	0.0541578	0.675053	815633	1.19999	9.18678e-05	0.16963	0.0541579	1.78663
5.1	214	33	2.85	368	21	101325	28.0374	29.3607	2.89986	28.4476	0.0810758	0.968902	1.22516e+06	1.19999	0.000207279	0.25566	0.081076	2.89987	4.13225			4.13224
5.2	140	30.5	2.85	368	21.5	101325	42.8571	44.8799	6.26231	61.4333	0.175085	1.36884	1.72793e+06	1.19796	0.000413011	0.235891	0.175085	6.26233
5.3	216	37.5	2.85	368	22	101325	27.7778	29.0888	3.23455	31.731	0.0904333	1.09083	1.37466e+06	1.19593	0.00026184	0.289539	0.0904337	3.23457
6.1	241	34	2.9	349	21	101325	24.8963	26.0713	2.35578	23.1102	0.0670197	0.886424	1.09155e+06	1.19999	0.000164535	0.245501	0.0670199	2.35579	6.45897			6.45894
6.2	217	32	2.9	349	21	101325	27.6498	28.9548	2.73477	26.8281	0.0778015	0.926553	1.14096e+06	1.19999	0.000179769	0.23106	0.0778018	2.73478
6.3	100	35.5	2.9	349	22	101325	60	62.8319	14.2863	140.148	0.40643	2.23053	2.73738e+06	1.19593	0.00103828	0.255463	0.406432	14.2863
7.1	179	30.5	3.03	383	22	101325	33.5196	35.1016	3.83076	37.5797	0.113867	1.0706	1.37638e+06	1.19593	0.000262498	0.230531	0.113867	3.83077	3.73822			3.73822
7.2	132	23.5	3.03	383	22	101325	45.4545	47.5999	5.42764	53.2451	0.161333	1.1186	1.43809e+06	1.19593	0.000286563	0.177622	0.161333	5.42764
7.3	240	28	3.03	383	22	101325	25	26.1799	1.95626	19.1909	0.0581484	0.733038	942409	1.19593	0.000123063	0.211635	0.0581485	1.95626
8.1	235	33	3.28	368	21	101325	25.5319	26.737	2.40474	23.5905	0.077377	0.88232	1.11567e+06	1.19999	0.000171889	0.222144	0.0773772	2.40475	5.88134			5.88133
8.2	126	35	3.28	368	21	101325	47.619	49.8666	8.87192	87.0335	0.28547	1.74533	2.20693e+06	1.19999	0.00067259	0.235607	0.285471	8.87195
8.3	157	39	3.28	368	22	101325	38.2166	40.0203	6.36731	62.4633	0.20488	1.56079	1.9669e+06	1.19593	0.000536058	0.261644	0.20488	6.36733
9.1	219	32	2.96	324	21	101325	27.3973	28.6903	2.68505	26.3403	0.0779674	0.918091	1.0893e+06	1.19999	0.000163857	0.21016	0.0779676	2.68506	2.97565			2.97564
9.2	197	31	2.96	324	21	101325	30.4569	31.8943	3.21455	31.5347	0.0933428	0.988725	1.1731e+06	1.19999	0.000190039	0.203593	0.093343	3.21456
9.3	203	31	2.96	324	21	101325	29.5567	30.9517	3.02733	29.6981	0.0879065	0.959501	1.13843e+06	1.19999	0.000178972	0.203593	0.0879067	3.02734
10.1	140	31.5	2.84	345	21	101325	42.8571	44.8799	6.46763	63.4475	0.180191	1.41372	1.73085e+06	1.19999	0.000413706	0.229593	0.180191	6.46765	4.47788			4.47787
10.2	204	30	2.84	345	21.5	101325	29.4118	30.7999	2.90103	28.4591	0.0808237	0.923998	1.12935e+06	1.19796	0.00017643	0.218289	0.0808239	2.90103
10.3	165	27.5	2.84	345	22	101325	36.3636	38.0799	4.06495	39.8772	0.113251	1.0472	1.27777e+06	1.19593	0.00022623	0.199759	0.113251	4.06496
ABAXIAL-PARALLEL
									Parallel to the surface (tangential)
Sample	Cycle duration (ms)	Radius at COM (mm)	Body mass (g)	Vertical body area (mm2)	Temp (°C)	Air pressure (Pa)	RPM	Angular velocity (rad/s)	RCF (g)	Acceleration (m/s^2)	Centrifugal force(N)	Velocity (m/s)	Reynolds number	Air density (kg/m3)	Air resistance (N)	% air resistance	Total tangential (N)	Safety FactoD	Average Safety Factor	2.77534	0.0564704
1.1	235	31.5	3.13	393	21	101325	25.5319	26.737	2.29544	22.5182	0.0704821	0.842214	1.10054e+06	1.19999	0.000167258	0.237304	0.0704823	2.29544	2.35573			2.35572	2.77533	0.0564702
1.2	227	33	3.13	393	21	101325	26.4317	27.6792	2.57723	25.2826	0.0791346	0.913415	1.19358e+06	1.19999	0.000196733	0.248604	0.0791348	2.57724
1.3	246	33	3.13	393	21	101325	24.3902	25.5414	2.19449	21.528	0.0673826	0.842866	1.10139e+06	1.19999	0.000167517	0.248604	0.0673828	2.1945
2.1	204	32	2.73	360	21	101325	29.4118	30.7999	3.09443	30.3563	0.0828728	0.985598	1.23265e+06	1.19999	0.000209821	0.253184	0.0828731	3.09444	2.81715			2.81714
2.2	229	32.5	2.73	360	21	101325	26.2009	27.4375	2.49404	24.4665	0.0667936	0.891718	1.11524e+06	1.19999	0.000171754	0.25714	0.0667938	2.49405
2.3	217	33.5	2.73	360	21	101325	27.6498	28.9548	2.86297	28.0857	0.0766739	0.969985	1.21312e+06	1.19999	0.000203227	0.265052	0.0766742	2.86298
3.1	196	27	2.59	296	21	101325	30.6122	32.0571	2.82841	27.7467	0.071864	0.865541	981569	1.19999	0.00013305	0.185141	0.0718641	2.82841	2.98656			2.98655
3.2	202	35.5	2.59	296	21	101325	29.703	31.1049	3.5012	34.3467	0.088958	1.10422	1.25225e+06	1.19999	0.000216548	0.243426	0.0889583	3.50121
3.3	223	32.5	2.59	296	21	101325	26.9058	28.1757	2.63005	25.8008	0.0668241	0.915711	1.03846e+06	1.19999	0.000148921	0.222855	0.0668243	2.63006
4.1	217	32	3.32	332	21	101325	27.6498	28.9548	2.73477	26.8281	0.0890694	0.926553	1.11282e+06	1.19999	0.000171012	0.191998	0.0890695	2.73478	2.58179			2.58179
4.2	230	29.5	3.32	332	21.5	101325	26.087	27.3182	2.24418	22.0154	0.073091	0.805887	966258	1.19796	0.000129151	0.176698	0.0730912	2.24418
4.3	232	37	3.32	332	21.5	101325	25.8621	27.0827	2.76641	27.1385	0.0900997	1.00206	1.20147e+06	1.19796	0.000199681	0.221621	0.0901	2.76642
5.1	236	32.5	2.77	310	22	101325	25.4237	26.6237	2.34828	23.0366	0.0638115	0.865269	1.0008e+06	1.19593	0.000138784	0.21749	0.0638116	2.34829	3.44705			3.44704
5.2	237	37.5	2.77	310	22	101325	25.3165	26.5113	2.68674	26.3569	0.0730086	0.994175	1.14989e+06	1.19593	0.000183215	0.250949	0.0730088	2.68675
5.3	157	32.5	2.77	310	22	101325	38.2166	40.0203	5.30609	52.0528	0.144186	1.30066	1.50438e+06	1.19593	0.000313591	0.21749	0.144186	5.3061
6.1	175	35	2.68	316	21	101325	34.2857	35.9039	4.5992	45.1182	0.120917	1.25664	1.47245e+06	1.19999	0.000299402	0.247609	0.120917	4.59922	3.91681			3.9168
6.2	173	33.5	2.68	316	21	101325	34.6821	36.319	4.50447	44.1888	0.118426	1.21669	1.42564e+06	1.19999	0.000280668	0.236998	0.118426	4.50448
6.3	224	33	2.68	316	21	101325	26.7857	28.0499	2.64672	25.9644	0.0695845	0.925648	1.08462e+06	1.19999	0.000162453	0.23346	0.0695847	2.64673
7.1	243	26.5	3.32	329	21	101325	24.6914	25.8567	1.80603	17.7171	0.0588208	0.685203	819228	1.19999	9.26793e-05	0.157562	0.0588209	1.80603	2.15853			2.15853
7.2	230	26	3.32	329	21.5	101325	26.087	27.3182	1.97792	19.4034	0.0644192	0.710273	847760	1.19796	9.94162e-05	0.154327	0.0644193	1.97792
7.3	232	36	3.32	329	21.5	101325	25.8621	27.0827	2.69164	26.405	0.0876646	0.974977	1.1637e+06	1.19796	0.000187325	0.213683	0.0876648	2.69165
8.1	237	25.5	3.36	352	21	101325	25.3165	26.5113	1.82698	17.9227	0.0602202	0.676039	836047	1.19999	9.65237e-05	0.160284	0.0602203	1.82698	2.09898			2.09898
8.2	230	30.5	3.36	352	21.5	101325	26.087	27.3182	2.32025	22.7617	0.0764792	0.833205	1.02866e+06	1.19796	0.000146372	0.191387	0.0764793	2.32025
8.3	233	29	3.36	352	21.5	101325	25.7511	26.9665	2.1497	21.0885	0.0708574	0.782027	965480	1.19796	0.000128943	0.181975	0.0708575	2.1497
9.1	231	35.5	2.94	348	21	101325	25.974	27.1999	2.67729	26.2642	0.0772167	0.965598	1.18734e+06	1.19999	0.000194679	0.25212	0.077217	2.6773	2.74676			2.74675
9.2	236	37	2.94	348	21	101325	25.4237	26.6237	2.67343	26.2263	0.0771054	0.985076	1.21129e+06	1.19999	0.000202613	0.262773	0.0771057	2.67344
9.3	216	33.5	2.94	348	21	101325	27.7778	29.0888	2.88954	28.3463	0.0833382	0.974475	1.19825e+06	1.19999	0.000198276	0.237916	0.0833385	2.88954
10.1	232	40	2.48	302	21	101325	25.8621	27.0827	2.99071	29.3389	0.0727605	1.08331	1.24092e+06	1.19999	0.000212647	0.292255	0.0727608	2.99073	2.64401			2.644
10.2	239	32	2.48	302	21	101325	25.1046	26.2895	2.25447	22.1164	0.0548486	0.841263	963658	1.19999	0.000128239	0.233804	0.0548488	2.25448
10.3	224	33.5	2.48	302	21	101325	26.7857	28.0499	2.68683	26.3578	0.0653672	0.939673	1.07638e+06	1.19999	0.000159996	0.244764	0.0653674	2.68683

## Sheet: RCF
RCF	RCF
		S. octona	stdev	P. isabella	stdev
Calanthe triplicata	Adaxial-Perpendicular	9.47941	0.275213	8.38293	0.147067
	Abaxial-Perpendicular	7.94544	0.23704	6.60579	0.132693
	Adaxial-Parallel	8.54316	0.139614	7.79276	0.153724
	Abaxial-Parallel	8.43208	0.15898	7.19356	0.244878
Dendrobium pallidiflavens	Adaxial-Perpendicular	8.29914	0.234903	8.17414	0.112227
	Abaxial-Perpendicular	9.51984	0.209404	9.08786	0.249652
	Adaxial-Parallel	7.28445	0.140782	7.84818	0.17862
	Abaxial-Parallel	9.40911	0.204348	8.84968	0.189594
Trichotosia ferox	Adaxial-Perpendicular	5.81281	0.147871	3.57978	0.102884
	Abaxial-Perpendicular	3.81759	0.105036	2.99957	0.0555235
	Adaxial-Parallel	5.29687	0.0805781	3.63733	0.159927
	Abaxial-Parallel	4.76418	0.0750669	2.77533	0.0564702

## Sheet: Safety factor
SAFETY FACTOR
		S. octona	stdev	P. isabella	stdev
Calanthe triplicata	Adaxial-Perpendicular	9.47967	0.275222	8.38295	0.147067
	Abaxial-Perpendicular	7.94562	0.237046	6.6058	0.132693
	Adaxial-Parallel	8.54335	0.139619	7.79278	0.153724
	Abaxial-Parallel	8.43225	0.158983	7.19359	0.244879
Dendrobium pallidiflavens	Adaxial-Perpendicular	8.29933	0.234908	8.17417	0.112228
	Abaxial-Perpendicular	9.52004	0.209409	9.08789	0.249653
	Adaxial-Parallel	7.28463	0.140786	7.84822	0.178621
	Abaxial-Parallel	9.40932	0.204353	8.84971	0.189594
Trichotosia ferox	Adaxial-Perpendicular	5.81297	0.147879	3.57979	0.102884
	Abaxial-Perpendicular	3.81766	0.105039	2.99957	0.0555236
	Adaxial-Parallel	5.29706	0.0805808	3.63734	0.159928
	Abaxial-Parallel	4.76433	0.0750706	2.77534	0.0564704

## Sheet: Footpad vs Weight Comparison
Category	Weight snail (g)	Footpad area (mm2)		Weight (gr)	Average footpad area (mm2)	std.dev
1	2.38	261.441		1	221.713	20.2989
	2.39	194.61		2	260.694	7.67313
	2.39	209.088		3	262.836	24.3032
2	2.48	221.154		4	267.683	20.1577
	2.53	287.278		5	337.453	7.50648
	2.6	273.651
3	2.71	261.285
	2.71	280.701
	2.73	246.522
4	2.8	259.012
	2.81	217.877
	2.84	267.183
5	3.03	240.081
	3.13	236.499
	3.18	326.47
6	3.24	344.471
	3.3	333.159
	3.37	334.73
Category	Weight (grams)	Footpad area (mm2)		Weight (gr)	Average footpad area (mm2)	std.dev
1	0.05	16.767		1	15.9523	0.408525
	0.05	15.491		2	17.0987	1.13843
	0.05	15.599		3	18.9237	1.09246
2	0.07	18.959		4	20.3383	0.95806
	0.07	15.771		5	21.9523	1.40701
	0.07	16.566		6	22.057	1.31394
3	0.08	20.333
	0.08	16.237
	0.08	20.201
4	0.09	20.956
	0.09	20.4
	0.09	19.659
5	0.1	23.578
	0.1	21.09
	0.1	21.189
6	0.11	23.829
	0.11	20.787
	0.11	21.555

## Sheet: Lateral side vs Weight 
Pleurodonte isabella
Category	Weight snail (g)	Lateral side area (mm2)	Column1	Weight (gr)	Average lateral side (mm2)	std.dev
1	0.11	58.184		1	62.4407	2.12952
	0.11	64.692		2	101.444	12.6659
	0.11	64.446		3	122.44	12.4548
2	0.2-0.29	102.566		4	139.216	0.565477
	0.2-0.29	101.006		5	163.752	10.0346
	0.2-0.29	100.76
3	0.30-0.39	130.986
	0.30-0.39	112.431
	0.30-0.39	123.902
4	0.40-0.49	141.441
	0.40-0.49	129.158
	0.40-0.49	147.048
5	0.50-0.59	169.792
	0.50-0.59	153.643
	0.50-0.59	167.821
Subulina octona
Category	Weight (grams)	Lateral side area (mm2)		Weight (gr)	Average lateral side (mm2)	std.dev
1	0.05	23.219		1	25.4923	2.15053
	0.05	23.467		2	35.2447	3.32499
	0.05	29.791		3	38.8163	2.10042
2	0.07	34.966		4	41.8847	0.83387
	0.07	36.808		5	42.4113	1.01389
	0.07	33.96		6	55.2333	1.30715
3	0.08	37.164
	0.08	38.333
	0.08	38.695
4	0.09	41.073
	0.09	41.476
	0.09	43.105
5	0.1	42.327
	0.1	43.329
	0.1	41.578
6	0.13	54.31
	0.13	55.229
	0.13	56.161

[truncated: 1 more sheets: Vein distance]
