# Supplementary material for: Orchids reduce attachment of herbivorous snails with leaf trichomes
Source: PLoS One. 2023 Aug 18;18(8):e0285731. doi: 10.1371/journal.pone.0285731 (PMC10437931; doi:10.1371/journal.pone.0285731)
Supplement: S3 Table — (XLSX) [file pone.0285731.s003.xlsx]

## Sheet: Calanthe-Subulina
ABAXIAL TRIMMED
									Parallel to the surface (tangential)
Sample	Cycle duration (ms)	Radius at COM (mm)	Body mass (g)	Vertical body area (mm2)	Temp (°C)	Air pressure (Pa)	RPM	Angular velocity (rad/s)	RCF (g)	Acceleration (m/s^2)	Centrifugal force(N)	Velocity (m/s)	Reynolds number	Air density (kg/m3)	Air resistance (N)	% air resistance	Total tangential (N)	Safety Factor	Average Safety Factor	Average RCF	Average total force
1.1	98	32.5	0.05	34.715	21	101325	612.245	64.1141	13.6183	133.595	0.00667976	2.08371	809251	1.19999	9.04356e-05	1.35375	0.00668037	13.6195	13.4366	13.4354	0.00659067
1.2	96	31	0.05	34.715	21	101325	625	65.4498	13.5366	132.794	0.00663971	2.02895	787982	1.19999	8.57444e-05	1.29128	0.00664026	13.5377
1.3	102	34	0.05	34.715	21	101325	588.235	61.5999	13.1513	129.014	0.00645072	2.0944	813401	1.19999	9.13656e-05	1.41622	0.00645137	13.1526
2.1	105	30.5	0.06	34.403	21	101325	571.429	59.8399	11.133	109.215	0.00655288	1.82512	705628	1.19999	6.87583e-05	1.04923	0.00655324	11.1336	12.164	12.1634	0.00715976
2.2	100	29	0.06	34.403	21	101325	600	62.8319	11.6705	114.487	0.00686924	1.82212	704472	1.19999	6.85331e-05	0.99763	0.00686959	11.6711
2.3	97	32	0.06	34.403	21	101325	618.557	64.7751	13.6867	134.266	0.00805596	2.0728	801390	1.19999	8.86871e-05	1.10082	0.00805645	13.6875
3.1	66	30	0.06	34.105	21	101325	909.091	47.9632	7.03509	69.0142	0.00414085	2.85599	1.09939e+06	1.19999	0.000166909	4.02753	0.00414421	7.0408	11.4488	9.6279	0.00673877
3.2	88	21	0.06	34.105	21	101325	681.818	71.3998	10.913	160.585	0.0096351	1.4994	577182	1.19999	4.60044e-05	0.477461	0.00963521	16.3697
3.3	92	23	0.06	34.105	21	101325	652.174	68.2955	10.9356	107.278	0.0064367	1.5708	604667	1.19999	5.04901e-05	0.784385	0.0064369	10.9359
4.1	131	31.5	0.05	29.132	21	101325	458.015	47.9632	7.38684	72.4649	0.00362325	1.51084	537516	1.19999	3.98985e-05	1.10111	0.00362346	7.38729	9.98938	9.98877	0.00489979
4.2	102	30	0.05	29.132	21	101325	588.235	61.5999	11.6041	113.836	0.00569181	1.848	657466	1.19999	5.96926e-05	1.04869	0.00569213	11.6047
4.3	110	33	0.05	29.132	21	101325	545.455	57.1199	10.9754	107.668	0.00538342	1.88496	670616	1.19999	6.21042e-05	1.15354	0.00538378	10.9761
5.1	106	25	0.05	32.936	21	101325	566.038	59.2753	8.95404	87.8391	0.00439196	1.48188	560579	1.19999	4.33957e-05	0.988025	0.00439217	8.95448	9.67463	9.67406	0.00474541
5.2	102	27	0.05	32.936	21	101325	588.235	61.5999	10.4437	102.453	0.00512263	1.6632	629168	1.19999	5.46646e-05	1.06706	0.00512292	10.4443
5.3	112	30	0.05	32.936	21	101325	535.714	56.0999	9.62445	94.4159	0.00472079	1.683	636658	1.19999	5.59738e-05	1.1856	0.00472112	9.62513
6.1	100	23.5	0.07	33.286	21	101325	600	62.8319	9.45711	92.7743	0.0064942	1.47655	561521	1.19999	4.35417e-05	0.670455	0.00649435	9.45733	9.56243	9.56219	0.00656652
6.2	98	21.5	0.07	33.286	21	101325	612.245	64.1141	9.00901	88.3784	0.00618649	1.37845	524216	1.19999	3.79485e-05	0.613397	0.0061866	9.00918
6.3	105	28	0.07	33.286	21	101325	571.429	59.8399	10.2205	100.263	0.00701839	1.67552	637187	1.19999	5.60669e-05	0.798833	0.00701861	10.2208
7.1	109	28	0.06	42.293	21	101325	550.459	57.6439	9.48409	93.0389	0.00558234	1.61403	691884	1.19999	6.61058e-05	1.18411	0.00558273	9.48476	10.5439	10.5431	0.00620616
7.2	110	31	0.06	42.293	21	101325	545.455	57.1199	10.3102	101.143	0.00606858	1.77072	759050	1.19999	7.95636e-05	1.31096	0.0060691	10.3111
7.3	101	30	0.06	42.293	21	101325	594.059	62.2098	11.835	116.102	0.0069661	1.86629	800021	1.19999	8.83845e-05	1.26868	0.00696666	11.836
8.1	134	28.5	0.08	38.742	21	101325	447.761	46.8894	6.38743	62.6607	0.00501285	1.33635	548275	1.19999	4.15117e-05	0.828076	0.00501303	6.38765	9.06717	9.06674	0.00711591
8.2	110	32	0.08	38.742	21	101325	545.455	57.1199	10.6428	104.406	0.00835246	1.82784	749921	1.19999	7.76613e-05	0.929761	0.00835282	10.6432
8.3	121	37	0.08	38.742	21	101325	495.868	51.9272	10.17	99.7679	0.00798143	1.9213	788269	1.19999	8.5807e-05	1.07502	0.00798189	10.1706
9.1	108	28	0.08	35.718	21	101325	555.556	58.1776	9.66054	94.7699	0.00758159	1.62897	641719	1.19999	5.68674e-05	0.750051	0.0075818	9.66081	11.5692	11.5689	0.00907953
9.2	100	31	0.08	35.718	21	101325	600	62.8319	12.4753	122.383	0.00979065	1.94779	767313	1.19999	8.13052e-05	0.830409	0.00979099	12.4758
9.3	98	30	0.08	35.718	21	101325	612.245	64.1141	12.5707	123.319	0.00986549	1.92342	757715	1.19999	7.9284e-05	0.803623	0.00986581	12.5711
10.1	107	28.5	0.08	39.668	21	101325	560.748	58.7214	10.0177	98.2736	0.00786189	1.67356	694782	1.19999	6.66608e-05	0.847867	0.00786217	10.0181	11.0791	11.0786	0.00869488
10.2	106	34	0.08	39.668	21	101325	566.038	59.2753	12.1775	119.461	0.0095569	2.01536	836682	1.19999	9.66706e-05	1.01147	0.00955739	12.1781
10.3	108	32	0.08	39.668	21	101325	555.556	58.1776	11.0406	108.308	0.00866467	1.86168	772883	1.19999	8.24899e-05	0.951982	0.00866507	11.0411
Abaxial untrimmed																			10.8535
									Parallel to the surface (tangential)
Sample	Cycle duration (ms)	Radius at COM (mm)	Body mass (g)	Vertical body area (mm2)	Temp (°C)	Air pressure (Pa)	RPM	Angular velocity (rad/s)	RCF (g)	Acceleration (m/s^2)	Centrifugal force(N)	Velocity (m/s)	Reynolds number	Air density (kg/m3)	Air resistance (N)	% air resistance	Total tangential (N)	Safety Factor	Average Safety Factor
1.1	110	32	0.06	34.477	21	101325	545.455	57.1199	10.8091	106.037	0.00636222	1.8564	718493	1.19999	7.12884e-05	1.12042	0.00636262	10.8098	11.5398	11.5391	0.00679232
1.2	100	30.5	0.06	34.477	21	101325	600	62.8319	12.2741	120.409	0.00722455	1.91637	741706	1.19999	7.59691e-05	1.05148	0.00722495	12.2748
1.3	104	31	0.06	34.477	21	101325	576.923	60.4152	11.5342	113.15	0.006789	1.87287	724870	1.19999	7.25595e-05	1.06872	0.00678939	11.5348
2.1	98	29	0.06	31.496	21	101325	612.245	64.1141	12.1517	119.208	0.00715248	1.85931	687808	1.19999	6.53292e-05	0.913339	0.00715278	12.1522	12.0252	12.0245	0.00707802
2.2	112	32	0.06	31.496	21	101325	535.714	56.0999	10.2661	100.71	0.00604261	1.7952	664090	1.19999	6.09014e-05	1.00781	0.00604292	10.2666
2.3	103	36	0.06	31.496	21	101325	582.524	61.0018	13.6559	133.964	0.00803783	2.19606	812382	1.19999	9.11368e-05	1.13377	0.00803835	13.6567
3.1	102	37	0.06	35.779	21	101325	588.235	61.5999	14.3117	140.398	0.00842388	2.27919	898634	1.19999	0.000111517	1.3237	0.00842462	14.313	12.0728	12.0718	0.00710604
3.2	107	32.5	0.06	35.779	21	101325	560.748	58.7214	11.4237	112.066	0.00672399	1.90844	752456	1.19999	7.81871e-05	1.16273	0.00672444	11.4245
3.3	120	37.5	0.06	35.779	21	101325	500	52.3599	10.48	102.808	0.0061685	1.9635	774161	1.19999	8.2763e-05	1.34158	0.00616906	10.4809
4.1	105	29	0.06	32.395	21	101325	571.429	59.8399	10.5855	103.843	0.00623061	1.73536	651051	1.19999	5.85333e-05	0.939407	0.00623088	10.5859	10.2441	10.2438	0.00602968
4.2	102	24.5	0.06	32.395	21	101325	588.235	61.5999	9.47669	92.9663	0.00557798	1.5092	566203	1.19999	4.42708e-05	0.793647	0.00557815	9.47698
4.3	89	21	0.06	32.395	21	101325	674.157	70.5976	10.6692	104.664	0.00627986	1.48255	556206	1.19999	4.27213e-05	0.680274	0.00628001	10.6694
5.1	100	33.5	0.05	35.398	21	101325	600	62.8319	13.4814	132.253	0.00661263	2.10487	825470	1.19999	9.40971e-05	1.42285	0.0066133	13.4828	13.8262	13.825	0.00678174
5.2	88	30	0.05	35.398	21	101325	681.818	71.3998	15.59	152.938	0.0076469	2.14199	840031	1.19999	9.74459e-05	1.27422	0.00764753	15.5913
5.3	97	29	0.05	35.398	21	101325	618.557	64.7751	12.4035	121.679	0.00608393	1.87848	736687	1.19999	7.49444e-05	1.23175	0.00608439	12.4045
6.1	101	32	0.07	35.095	21	101325	594.059	62.2098	12.624	123.842	0.00866892	1.99071	777353	1.19999	8.34469e-05	0.962554	0.00866932	12.6246	11.9222	11.9217	0.008187
6.2	112	34.5	0.07	35.095	21	101325	535.714	56.0999	11.0681	108.578	0.00760048	1.93545	755772	1.19999	7.88779e-05	1.03775	0.00760089	11.0687
6.3	100	30	0.07	35.095	21	101325	600	62.8319	12.0729	118.435	0.00829047	1.88496	736057	1.19999	7.48162e-05	0.9024	0.00829081	12.0734
7.1	120	37	0.07	40.923	21	101325	500	52.3599	10.3402	101.438	0.00710063	1.93732	816905	1.19999	9.21544e-05	1.29773	0.00710123	10.3411	9.66919	9.66845	0.00663983
7.2	118	32.5	0.07	40.923	21	101325	508.475	53.2473	9.39312	92.1466	0.00645026	1.73054	729713	1.19999	7.35323e-05	1.13992	0.00645068	9.39373
7.3	125	36	0.07	40.923	21	101325	480	50.2655	9.272	90.9583	0.00636708	1.80956	763033	1.19999	8.04008e-05	1.26266	0.00636759	9.27273
8.1	101	32	0.05	32.372	21	101325	594.059	62.2098	12.624	123.842	0.00619209	1.99071	746587	1.19999	7.69723e-05	1.24298	0.00619256	12.625	11.7878	11.787	0.00578192
8.2	96	29.5	0.05	32.372	21	101325	625	65.4498	12.8816	126.369	0.00631843	1.93077	724107	1.19999	7.24067e-05	1.14589	0.00631885	12.8825
8.3	105	27	0.05	32.372	21	101325	571.429	59.8399	9.85544	96.6818	0.00483409	1.61568	605936	1.19999	5.07021e-05	1.04879	0.00483436	9.85598
9.1	120	36	0.08	41.436	21	101325	500	52.3599	10.0608	98.696	0.00789568	1.88496	799793	1.19999	8.83341e-05	1.11869	0.00789618	10.0614	11.6284	11.6278	0.00912599
9.2	105	34.5	0.08	41.436	21	101325	571.429	59.8399	12.5931	123.538	0.00988303	2.06448	875963	1.19999	0.000105961	1.07209	0.0098836	12.5938
9.3	101	31	0.08	41.436	21	101325	594.059	62.2098	12.2295	119.972	0.00959773	1.9285	818270	1.19999	9.24626e-05	0.963335	0.00959818	12.2301
10.1	96	30	0.07	32.499	21	101325	625	65.4498	13.0999	128.51	0.00899573	1.9635	737823	1.19999	7.51758e-05	0.835653	0.00899605	13.1004	11.3903	11.3899	0.0078217
10.2	102	28.5	0.07	32.499	21	101325	588.235	61.5999	11.0239	108.144	0.00757011	1.7556	659701	1.19999	6.0099e-05	0.793873	0.00757035	11.0242
10.3	104	27	0.07	32.499	21	101325	576.923	60.4152	10.0459	98.55	0.0068985	1.63121	612961	1.19999	5.18846e-05	0.752093	0.0068987	10.0462
																			11.6106

## Sheet: Statistics Calanthe
RCF			t-Test: Two-Sample Assuming Unequal Variances
trimmed	untrimmed
13.4354	11.5391			Variable 1	Variable 2
12.1634	12.0245		Mean	11.6099	10.6709
9.6279	12.0718		Variance	1.23442	1.91202
9.98877	10.2438		Observations	10	10
9.67406	13.825		Hypothesized Mean Difference	0
9.56219	11.9217		df	17
10.5431	9.66845		t Stat	1.67401
9.06674	11.787		P(T<=t) one-tail	0.0562133
11.5689	11.6278		t Critical one-tail	1.73961
11.0786	11.3899		P(T<=t) two-tail	0.112427
			t Critical two-tail	2.10982

## Sheet: Trichotosia-Subulina
ADAXIAL SMOOTH
									Parallel to the surface (tangential)
Sample	Cycle duration (ms)	Radius at COM (mm)	Body mass (g)	Vertical body area (mm2)	Temp (°C)	Air pressure (Pa)	RPM	Angular velocity (rad/s)	RCF (g)	Acceleration (m/s^2)	Centrifugal force(N)	Velocity (m/s)	Reynolds number	Air density (kg/m3)	Air resistance (N)	% air resistance	Total tangential (N)	Safety Factor	Average Safety Factor	Average RCF	Average total force
1.1	109	33	0.06	27.782	21	101325	550.459	57.6439	11.1777	109.653	0.00657918	1.90225	660901	1.19999	6.03179e-05	0.916761	0.00657946	11.1781	12.1002	12.0996	0.00712216
1.2	92	30.5	0.06	27.782	21	101325	652.174	68.2955	14.5016	142.26	0.00853562	2.08301	723704	1.19999	7.23262e-05	0.847314	0.00853593	14.5021
1.3	120	38	0.06	27.782	21	101325	500	52.3599	10.6197	104.179	0.00625075	1.98968	691276	1.19999	6.59897e-05	1.05565	0.0062511	10.6203
2.1	121	31	0.07	29.53	21	101325	495.868	51.9272	8.52083	83.5893	0.00585125	1.60974	576601	1.19999	4.59118e-05	0.784624	0.00585143	8.52109	10.3157	10.3154	0.00708376
2.2	110	29	0.07	29.53	21	101325	545.455	57.1199	9.64502	94.6177	0.00662324	1.65648	593341	1.19999	4.86163e-05	0.734006	0.00662342	9.64528
2.3	98	30.5	0.07	29.53	21	101325	612.245	64.1141	12.7802	125.374	0.00877618	1.95548	700443	1.19999	6.77515e-05	0.77197	0.00877644	12.7806
3.1	110	37.5	0.08	30.038	21	101325	545.455	61.5999	14.5051	142.295	0.0113836	2.14199	773823	1.19999	8.26906e-05	0.72638	0.0113839	14.5055	11.3777	11.9046	0.00892925
3.2	107	38	0.08	30.038	21	101325	560.748	58.7214	13.3569	115.515	0.00924117	2.23141	806125	1.19999	8.97384e-05	0.971026	0.00924161	11.7757
3.3	124	30	0.08	30.038	21	101325	483.871	50.6708	7.85179	77.026	0.00616208	1.52013	549164	1.19999	4.16465e-05	0.675835	0.00616222	7.85197
4.1	102	33.5	0.07	28.673	21	101325	588.235	61.5999	12.9579	127.117	0.0088982	2.0636	728364	1.19999	7.32606e-05	0.823291	0.0088985	12.9584	13.2535	13.2531	0.00910119
4.2	97	37	0.07	28.673	21	101325	618.557	64.7751	15.8252	155.245	0.0108672	2.39668	845929	1.19999	9.88191e-05	0.9093	0.0108676	15.8258
4.3	104	29.5	0.07	28.673	21	101325	576.923	60.4152	10.976	107.675	0.00753725	1.78225	629061	1.19999	5.4646e-05	0.724993	0.00753745	10.9763
5.1	128	31.5	0.07	29.217	21	101325	468.75	49.0874	7.73716	75.9015	0.0053131	1.54625	550916	1.19999	4.19126e-05	0.788829	0.00531327	7.7374	9.0574	9.05707	0.00621971
5.2	120	37	0.07	29.217	21	101325	500	52.3599	10.3402	101.438	0.00710063	1.93732	690249	1.19999	6.57937e-05	0.92655	0.00710094	10.3407
5.3	119	32	0.07	29.217	21	101325	504.202	52.7999	9.09383	89.2105	0.00624473	1.6896	601988	1.19999	5.00437e-05	0.801349	0.00624493	9.09412
6.1	91	30.5	0.06	27.58	21	101325	659.341	69.046	14.822	145.404	0.00872425	2.1059	728992	1.19999	7.3387e-05	0.841154	0.00872456	14.8226	12.5412	12.5407	0.00738173
6.2	86	27	0.06	27.58	21	101325	697.674	73.0603	14.6912	144.121	0.00864725	1.97263	682857	1.19999	6.43921e-05	0.744634	0.00864749	14.6916
6.3	127	32.5	0.06	27.58	21	101325	472.441	49.4739	8.10899	79.5492	0.00477295	1.6079	556601	1.19999	4.2782e-05	0.896308	0.00477314	8.10931
7.1	122	29	0.06	27.11	21	101325	491.803	51.5015	7.84096	76.9198	0.00461519	1.49354	512590	1.19999	3.62839e-05	0.78616	0.00461533	7.8412	9.89358	9.89327	0.00582336
7.2	108	27	0.06	27.11	21	101325	555.556	58.1776	9.31552	91.3852	0.00548311	1.5708	539103	1.19999	4.01345e-05	0.731945	0.00548326	9.31577
7.3	99	30.5	0.06	27.11	21	101325	606.061	63.4665	12.5233	122.854	0.00737124	1.93573	664350	1.19999	6.0949e-05	0.826821	0.00737149	12.5238
8.1	107	37	0.07	29.576	21	101325	560.748	58.7214	13.0054	127.583	0.00893083	2.17269	778852	1.19999	8.3769e-05	0.937934	0.00893123	13.006	13.9538	13.9534	0.00958207
8.2	86	29	0.07	29.576	21	101325	697.674	73.0603	15.7794	154.796	0.0108357	2.11875	759515	1.19999	7.96611e-05	0.73515	0.010836	15.7799
8.3	92	27.5	0.07	29.576	21	101325	652.174	68.2955	13.0752	128.268	0.00897873	1.87813	673259	1.19999	6.25946e-05	0.697127	0.00897895	13.0755
9.1	98	33	0.06	28.229	21	101325	612.245	64.1141	13.8278	135.651	0.00813903	2.11577	740974	1.19999	7.58192e-05	0.93151	0.00813939	13.8284	12.7617	12.7611	0.00751155
9.2	102	37	0.06	28.229	21	101325	588.235	61.5999	14.3117	140.398	0.00842388	2.27919	798209	1.19999	8.79846e-05	1.04441	0.00842434	14.3125
9.3	110	30.5	0.06	28.229	21	101325	545.455	57.1199	10.1439	99.5117	0.0059707	1.74216	610130	1.19999	5.14065e-05	0.860946	0.00597092	10.1443
10.1	108	29	0.07	30.316	21	101325	555.556	58.1776	10.0056	98.1545	0.00687082	1.68715	612319	1.19999	5.1776e-05	0.753542	0.00687101	10.0058	9.96797	9.96768	0.00684501
10.2	117	31.5	0.07	30.316	21	101325	512.821	53.7024	9.2604	90.8445	0.00635911	1.69163	613943	1.19999	5.2051e-05	0.818499	0.00635933	9.26071
10.3	102	27.5	0.07	30.316	21	101325	588.235	61.5999	10.6371	104.35	0.00730449	1.694	614803	1.19999	5.21969e-05	0.714568	0.00730468	10.6374
ADAXIAL HAIRY																			11.5223
									Parallel to the surface (tangential)
Sample	Cycle duration (ms)	Radius at COM (mm)	Body mass (g)	Vertical body area (mm2)	Temp (°C)	Air pressure (Pa)	RPM	Angular velocity (rad/s)	RCF (g)	Acceleration (m/s^2)	Centrifugal force(N)	Velocity (m/s)	Reynolds number	Air density (kg/m3)	Air resistance (N)	% air resistance	Total tangential (N)	Safety Factor	Average Safety Factor
1.1	156	17.5	0.06	28.278	21	101325	384.615	40.2768	2.89387	28.3889	0.00170333	0.704845	247062	1.19999	8.42914e-06	0.494855	0.00170335	2.89391	2.43872	2.43869	0.00143543
1.2	209	20	0.06	28.278	21	101325	287.081	30.0631	1.84259	18.0758	0.00108455	0.601262	210754	1.19999	6.13372e-06	0.565547	0.00108456	1.84262
1.3	181	21	0.06	28.278	21	101325	331.492	34.7137	2.5796	25.3059	0.00151835	0.728988	255524	1.19999	9.0165e-06	0.593823	0.00151838	2.57965
2.1	219	32	0.06	29.895	21	101325	273.973	28.6903	2.68505	26.3403	0.00158042	0.918091	330881	1.19999	1.51188e-05	0.956589	0.00158049	2.68517	3.20606	3.20593	0.00188709
2.2	171	29.5	0.06	29.895	21	101325	350.877	36.7438	4.05995	39.8281	0.00238969	1.08394	390654	1.19999	2.10745e-05	0.881862	0.00238978	4.06011
2.3	205	30	0.06	29.895	21	101325	292.683	30.6497	2.87279	28.1821	0.00169093	0.919491	331386	1.19999	1.5165e-05	0.896807	0.00169099	2.87291
3.1	127	34.5	0.08	32.383	21	101325	472.441	49.4739	8.608	84.4445	0.00675556	1.70685	640238	1.19999	5.66051e-05	0.837875	0.0067558	8.6083	6.504	6.50375	0.00510434
3.2	148	37	0.08	32.383	21	101325	405.405	42.454	6.79781	66.6865	0.00533492	1.5708	589204	1.19999	4.79408e-05	0.898585	0.00533514	6.79808
3.3	193	38	0.08	32.383	21	101325	310.881	32.5554	4.10544	40.2744	0.00322195	1.2371	464036	1.19999	2.97357e-05	0.92287	0.00322209	4.10561
4.1	207	33	0.07	31.906	21	101325	289.855	30.3536	3.0993	30.4042	0.00212829	1.00167	372947	1.19999	1.92073e-05	0.902441	0.00212838	3.09943	4.46198	4.46184	0.00306404
4.2	191	28	0.07	31.906	21	101325	314.136	32.8963	3.08874	30.3006	0.00212104	0.921095	342948	1.19999	1.62416e-05	0.765716	0.0021211	3.08884
4.3	124	27.5	0.07	31.906	21	101325	483.871	50.6708	7.19747	70.6072	0.0049425	1.39345	518817	1.19999	3.71708e-05	0.752043	0.00494264	7.19768
5.1	158	27	0.06	29.088	21	101325	379.747	39.767	4.35252	42.6982	0.00256189	1.07371	381708	1.19999	2.01203e-05	0.785346	0.00256197	4.35265	4.14216	4.14201	0.00243807
5.2	155	31	0.06	29.088	21	101325	387.097	40.5367	5.19265	50.9399	0.00305639	1.25664	446739	1.19999	2.75602e-05	0.901685	0.00305652	5.19286
5.3	203	29.5	0.06	29.088	21	101325	295.567	30.9517	2.88085	28.2611	0.00169567	0.913074	324601	1.19999	1.45504e-05	0.858058	0.00169573	2.88096
6.1	195	33	0.06	28.514	21	101325	307.692	32.2215	3.49249	34.2613	0.00205568	1.06331	374262	1.19999	1.9343e-05	0.940914	0.00205577	3.49265	3.95506	3.95488	0.00232795
6.2	210	27.5	0.06	28.514	21	101325	285.714	29.9199	2.50949	24.6181	0.00147708	0.822798	289607	1.19999	1.15822e-05	0.784105	0.00147713	2.50956
6.3	155	35	0.06	28.514	21	101325	387.097	40.5367	5.86267	57.5128	0.00345077	1.41878	499382	1.19999	3.44381e-05	0.997933	0.00345094	5.86296
7.1	218	25	0.07	30.854	21	101325	275.229	28.822	2.11698	20.7676	0.00145373	0.720549	263819	1.19999	9.61139e-06	0.661138	0.00145377	2.11703	3.89871	3.8986	0.00267724
7.2	126	27	0.07	30.854	21	101325	476.19	49.8666	6.84405	67.1402	0.00469981	1.3464	492965	1.19999	3.35587e-05	0.714026	0.00469993	6.84423
7.3	217	32	0.07	30.854	21	101325	276.498	28.9548	2.73477	26.8281	0.00187797	0.926553	339245	1.19999	1.58928e-05	0.846245	0.00187804	2.73487
8.1	220	34	0.06	29.008	21	101325	272.727	28.5599	2.82699	27.7328	0.00166397	0.971038	339518	1.19999	1.59184e-05	0.956607	0.00166404	2.82712	3.76129	3.76116	0.0022139
8.2	178	26.5	0.06	29.008	21	101325	337.079	35.2988	3.36586	33.0191	0.00198115	0.935418	327063	1.19999	1.47719e-05	0.745604	0.0019812	3.36596
8.3	154	30	0.06	29.008	21	101325	389.61	40.7999	5.09062	49.939	0.00299634	1.224	427963	1.19999	2.52922e-05	0.844074	0.00299644	5.0908
9.1	231	28	0.06	28.137	21	101325	259.74	27.1999	2.11166	20.7154	0.00124293	0.761598	292686	1.19999	1.18298e-05	0.951726	0.00124298	2.11176	5.60844	5.60802	0.00330113
9.2	156	36.5	0.06	28.137	21	101325	384.615	40.2768	6.03579	59.2111	0.00355267	1.4701	564968	1.19999	4.40779e-05	1.2406	0.00355294	6.03626
9.3	131	37	0.06	28.137	21	101325	458.015	47.9632	8.67661	85.1175	0.00510705	1.77464	682003	1.19999	6.42311e-05	1.2576	0.00510745	8.67729
10.1	206	34.5	0.08	33.992	21	101325	291.262	30.5009	3.27171	32.0955	0.00256764	1.05228	404397	1.19999	2.25833e-05	0.879503	0.00256774	3.27184	3.90995	3.90982	0.00306853
10.2	147	29	0.08	33.992	21	101325	408.163	42.7428	5.40075	52.9814	0.00423851	1.23954	476361	1.19999	3.13362e-05	0.7393	0.00423862	5.4009
10.3	210	33.5	0.08	33.992	21	101325	285.714	29.9199	3.05701	29.9893	0.00239914	1.00232	385195	1.19999	2.04897e-05	0.854012	0.00239923	3.05712
																			4.18864

## Sheet: Statistics Trichotosia
RCF			t-Test: Two-Sample Assuming Unequal Variances
Smooth	Hairy
12.0996	2.43869			Variable 1	Variable 2
10.3154	3.20593		Mean	11.5746	4.18847
11.9046	6.50375		Variance	2.72603	1.31983
13.2531	4.46184		Observations	10	10
9.05707	4.14201		Hypothesized Mean Difference	0
12.5407	3.95488		df	16
9.89327	3.8986		t Stat	11.6121
13.9534	3.76116		P(T<=t) one-tail	1.65348e-09
12.7611	5.60802		t Critical one-tail	1.74588
9.96768	3.90982		P(T<=t) two-tail	3.30696e-09
			t Critical two-tail	2.11991

## Sheet: Safety factor calculation
Average Safety Factor	Average Safety Factor			Calanthe trimmed	Calanthe hairy
7.58824	8.58224			7.58824	8.85732		AVRG	9.77381	8.92915
8.44579	10.1691			8.44579	8.59384		AVRG	9.28795	29.0973
10.0088	9.55543			10.0088	8.59021		STDEV	0.375217	0.253226
10.6234	7.86487			10.6234	9.97994		STDEV	0.399739	2.01384
10.5782	11.4138			10.5782	7.43878
10.689	8.7953			10.689	8.57566
9.74867	10.694			9.74867	10.5674
11.8529	7.36454			11.8529	8.77656
8.94372	8.18083			8.94372	8.85354
9.25942	10.2594			9.25942	9.05821
9.77381	9.28795			9.77381	8.92915
Average Safety Factor	Average Safety Factor		AVRG	9.77381	8.92915
8.85732	43.354		STDEV	0.375217	0.253226
8.59384	32.8506			Trichotosia trimmed	Trichotosia hairy
8.59021	17.2217			8.58224	43.354
9.97994	26.6844			10.1691	32.8506
7.43878	26.1442			9.55543	17.2217
8.57566	29.064			7.86487	26.6844
10.5674	33.4392			11.4138	26.1442
8.77656	28.7884			8.7953	29.064
8.85354	25.6353			10.694	33.4392
9.05821	27.7913			7.36454	28.7884
8.92915	29.0973			8.18083	25.6353
				10.2594	27.7913
				9.28795	29.0973
			AVRG	9.28795	29.0973
			STDEV	0.399739	2.01384

## Sheet: Sheet1
Average Safety Factor	Average Safety Factor
13.4366	12.1002
12.164	10.3157
11.4488	11.3777
9.98938	13.2535
9.67463	9.0574
9.56243	12.5412
10.5439	9.89358
9.06717	13.9538
11.5692	12.7617
11.0791	9.96797
Average Safety Factor	Average Safety Factor
11.5398	2.43872
12.0252	3.20606
12.0728	6.504
10.2441	4.46198
13.8262	4.14216
11.9222	3.95506
9.66919	3.89871
11.7878	3.76129
11.6284	5.60844
11.3903	3.90995

## Sheet: Total force calculation
	Calanthe trimmed	Calanthe hairy			avrg	stdev
	13.4366	11.5398		Calanthe	10.8535	0.426846
	12.164	12.0252			11.6106	0.351395
	11.4488	12.0728			11.5223	0.521097
	9.98938	10.2441			4.18864	0.363321
	9.67463	13.8262
	9.56243	11.9222
	10.5439	9.66919
	9.06717	11.7878
	11.5692	11.6284
	11.0791	11.3903
AVRG	10.8535	11.6106
STDEV	0.426846	0.351395
	Trichotosia trimmed	Trichotosia hairy
	12.1002	2.43872
	10.3157	3.20606
	11.3777	6.504
	13.2535	4.46198
	9.0574	4.14216
	12.5412	3.95506
	9.89358	3.89871
	13.9538	3.76129
	12.7617	5.60844
	9.96797	3.90995
AVRG	11.5223	4.18864
STDEV	0.521097	0.363321
